# Supplementary material for: On the functions of the h subunit of eukaryotic initiation factor 3 in late stages of translation initiation
Source: Genome Biol. 2007 Apr 17;8(4):R60. doi: 10.1186/gb-2007-8-4-r60 (PMC1896003; doi:10.1186/gb-2007-8-4-r60)
Supplement: Additional data file 2 — Genes identified as translationally or transcriptionally dependent on eIF3h. [file gb-2007-8-4-r60-S2.xls]

## Sheet: Legend
	Legend for Supplemental Table 1 in Kim BH, Cai X, Vaughn JN and von Arnim AG. Genome Biology (2007)
	The associated Tables list mRNAs identified as affected (two-fold or higher) by a mutation in Arabidopsis eIF3h (At1g10840)
	either at the level of polysome loading (TL) or at the level of total mRNA (TC).
	mRNAs are separated into downregulated and upregulated (Down and Up).
	Explanation of the columns
A	Probe Set ID	A reference tag used by Affymetrix to refer to specific oligonucleotide hybridization targets
B	Locus	The AGI number, a unique gene identifier used by the Arabidopsis Genome Initiative.
C	Description	Annotation
D	AVE Total (3h/WT)	The average LOG2 transformed ratio between the total mRNA hybridization signal of the eif3h mutant and wild type (n= 2 replicates).
E	STDEV Total (3h/WT)	The standard deviation of the two values that were averaged for column D
F	CV total	Hidden column - The coefficient of variation (STDEV/AVE) for column D (this column is peripheral).
G	AVE PS/NP (3h/WT)	The average (n=2) LOG2-transformed ratio between the polysome loading state in the eif3h mutant and the wild type. *
H	STDEV PS/NP (3h/wt)	The standard deviation for column G
I	CV PS/NP	Hidden column - The coefficient of variation for column G (this column is peripheral).
J	Good data for total	TRUE stands for genes whose total mRNA level passed the filter for reproducibility (see Methods in Kim et al., for details).
K	Good data for PS/NP	TRUE stands for genes whose PS/NP value passed the filter for reproducibility.
	* The actual hybridization signals from the polysomal RNA sample and the nonpolysomal RNA sample are not shown in this table.

## Sheet: TL down
Probe Set ID	LOCUS	Descriptions	AVE Total (3h/WT)	STDEV Total (3h/WT)	CV Total	AVE PL/NP (3h/WT)	STDEV PL/NP (3h/WT)	CV PL/NP	Good data for Total	Good data for PL/NP
245015_at	rbcL	large subunit of riblose-1,5-bisphosphate carboxylase/oxygenase	-0.684619	0.377112	0.550835	-3.05093	1.62769	0.533507	TRUE	TRUE
248067_at	At5g55600	unknown protein	-0.511437	0.189199	0.369936	-2.61525	0.318686	0.121857	TRUE	TRUE
262790_at	At1g10840	putative translation initiation factor similar to gb|U54559 eIF3-p40 subunit from Homo sapiens and is a member of the PF|01398 Mov34 family. ESTs gb|N96623 and gb|N07519 come from this gene;supported by full-length cDNA: Ceres:34385.	-1.8575	0.872553	0.469747	-2.57123	0.250195	0.0973056	TRUE	TRUE
245047_at	psbA	PSII 32 KDa protein	0.457654	1.16974	2.55595	-2.57089	0.432632	0.168281		TRUE
245025_at	atpF	ATPase I subunit	-0.385295	0.421247	1.09331	-2.34903	1.57313	0.669693	TRUE	TRUE
245011_at	psbG	photosystem II G protein	-0.607788	0.724012	1.19122	-2.30507	1.44469	0.626745		TRUE
262933_at	At1g65840	polyamine oxidase, putative similar to polyamine oxidase SP:O64411 [Zea mays (Maize)]; supported by cDNA: gi_13877614_gb_AF370508.1_AF370508	-0.00611425	0.23577	38.5607	-2.30464	0.223143	0.0968232	TRUE	TRUE
262421_at	At1g50290	hypothetical protein predicted by genemark.hmm; supported by cDNA: gi_15983429_gb_AF424589.1_AF424589	2.55458	0.449213	0.175846	-2.30452	0.211794	0.0919037	TRUE	TRUE
244995_at	atpI	ATPase a subunit	-0.147073	0.761683	5.17896	-2.23403	1.73513	0.77668		TRUE
245018_at	ycf4	hypothetical protein	-0.503533	0.277354	0.550816	-2.22775	1.24541	0.559042	TRUE	TRUE
264218_at	At1g60200	unknown protein	-0.131378	0.688013	5.23689	-2.21226	0.155033	0.0700793		TRUE
244938_at	rps15	ribosomal protein S15	0.210602	0.942162	4.47367	-2.19515	1.51653	0.690852		TRUE
244997_at	rpoC2	RNA polymerase beta subunit-2	0.958782	0.301738	0.31471	-2.12025	1.19671	0.564422	TRUE	TRUE
245003_at	psbC	PSII 43 KDa protein	-0.560153	0.387198	0.691236	-2.06469	1.28414	0.621951	TRUE	TRUE
245010_at	ndhJ	NADH dehydrogenase subunit	-0.51362	0.842583	1.64048	-2.06267	0.977097	0.473705		TRUE
245016_at	accD	carboxytransferase beta subunit	-0.426519	0.599933	1.40658	-2.04958	1.46802	0.716257		TRUE
245002_at	psbD	PSII D2 protein	-0.405378	0.433563	1.06953	-2.03806	1.06477	0.522441	TRUE	TRUE
246478_at	At5g15980	putative protein several hypothetical proteins - Arabidopsis thaliana	-0.566096	0.0985166	0.174028	-2.03459	1.01744	0.500068	TRUE	TRUE
244981_at	rps8	ribosomal protein S8	0.454019	0.561567	1.23688	-2.00625	1.26104	0.628555		TRUE
247874_at	At5g57710	101 kDa heat shock protein; HSP101-like protein	-0.687204	0.0033264	0.00484049	-1.96971	0.424836	0.215685	TRUE	TRUE
249693_at	At5g35750	histidine kinase-like protein ; supported by cDNA: gi_13537195_dbj_AB046869.1_AB046869	-1.50356	0.13427	0.0893009	-1.85714	0.455216	0.245116	TRUE	TRUE
263509_s_at	At2g07687	hypothetical protein	0.332901	0.494125	1.4843	-1.8361	0.122777	0.0668683	TRUE	TRUE
264667_s_at	At1g09980	hypothetical protein identical to hypothetical protein GB:AAB60753	-0.512803	0.199737	0.389501	-1.82937	0.0274232	0.0149905	TRUE	TRUE
256320_at	At3g12170	DnaJ protein, putative contains Pfam profile: PF00226 DnaJ domain	-0.837686	0.606372	0.723866	-1.80547	0.215003	0.119084		TRUE
259697_at	At1g68920	putative DNA-binding protein similar to unknown protein GB:AAF02164 [Arabidopsis thaliana], putative protein GB:CAA18832 [Arabidopsis thaliana]; Pfam HMM hit: helix-loop-helix DNA-binding domain	-0.462977	0.0014613	0.00315631	-1.78017	0.576229	0.323694	TRUE	TRUE
264686_at	At1g09840	shaggy-like protien kinase, kappa Identical to A. thaliana AtK-1 (gb|X79279)	-0.189657	0.348314	1.83655	-1.77264	0.0780067	0.0440059	TRUE	TRUE
251954_at	At3g53670	putative protein predicted protein, Arabidopsis thaliana	-0.594594	0.0465335	0.078261	-1.75714	0.0303634	0.01728	TRUE	TRUE
246018_at	At5g10695	Expressed protein ; supported by full-length cDNA: Ceres: 103171.	0.933871	0.278857	0.298603	-1.712	0.0738281	0.0431238	TRUE	TRUE
248953_at	At5g45430	serine/threonine-protein kinase Mak (male germ cell-associated kinase)-like protein ; supported by cDNA: gi_15450859_gb_AY054510.1_	-1.09409	0.663815	0.606726	-1.71107	0.138183	0.0807581		TRUE
252079_at	At3g51630	MAP kinase ; supported by cDNA: gi_14194094_gb_AF367253.1_AF367253	-0.361417	0.537207	1.48639	-1.70254	0.500384	0.293904		TRUE
251351_s_at	At3g61050	CaLB protein	0.793409	0.179773	0.226584	-1.68813	0.144752	0.0857469	TRUE	TRUE
259074_at	At3g02130	putative protein kinase contains Pfam profile: Eukaryotic protein kinase domain	-0.215967	0.266293	1.23303	-1.65323	0.764213	0.462255	TRUE	TRUE
265433_at	At2g20950	unknown protein	-0.617703	0.338267	0.547621	-1.63192	0.132576	0.0812394	TRUE	TRUE
256595_x_at	At3g28530	hypothetical protein	0.206338	0.605775	2.93584	-1.62291	0.316848	0.195235		TRUE
249319_s_at	At5g40880	putative protein similar to unknown protein (pir||T05803)	0.252283	0.208495	0.826433	-1.61451	0.302404	0.187304	TRUE	TRUE
245873_at	At1g26260	bHLH transcription factor GBOF-1, putative similar to bHLH transcription factor GBOF-1 GI:5923912 from [Tulipa gesneriana]	0.616347	0.392544	0.636888	-1.60187	0.468089	0.292214	TRUE	TRUE
254560_at	At4g19110	kinase-like protein protein kinase rck, Mus musculus, PIR2:I48733; supported by cDNA: gi_14532759_gb_AY040004.1_	-2.00913	0.0826117	0.0411182	-1.5877	0.12389	0.0780315	TRUE	TRUE
257333_at	cox1	cytochrome c oxidase subunit 1	0.0192116	0.228761	11.9075	-1.58039	0.584047	0.369558	TRUE	TRUE
266093_at	At2g37990	unknown protein ;supported by full-length cDNA: Ceres:40538.	0.575292	0.174827	0.303893	-1.55833	0.559748	0.359199	TRUE	TRUE
245558_at	At4g15430	hypothetical protein	-0.441331	0.187581	0.425035	-1.54995	0.414943	0.267713	TRUE	TRUE
254153_at	At4g24450	putative protein hypothetical protein R1 - Solanum tuberosum,PIR2:T07050	1.24394	0.252507	0.20299	-1.54708	0.589767	0.381212	TRUE	TRUE
251015_at	At5g02480	putative protein predicted protein, Arabidopsis thaliana; supported by cDNA: gi_13430449_gb_AF360137.1_AF360137	-0.278474	0.584602	2.0993	-1.54548	0.751259	0.486099		TRUE
252113_at	At3g51620	putative protein predicted protein, Arabidopsis thaliana	-1.03414	0.346675	0.335231	-1.52919	0.261692	0.171132	TRUE	TRUE
259117_at	At3g01320	unknown protein similar to hypothetical proteins: GB:AAB61107 [Arabidopsis thaliana], GB:AAC00578, [Arabidopsis thaliana]	-0.607975	0.484623	0.797111	-1.52789	0.370188	0.242287	TRUE	TRUE
247635_at	At5g60550	serine/threonine-protein kinase - like protein serine/threonine-protein kinase ssp1, Schizosaccharomyces pombe, PIR:S58666	-0.449187	0.0290158	0.0645963	-1.51297	0.351857	0.232561	TRUE	TRUE
255607_at	At4g01130	putative acetyltransferase similar to Digitalis lanata lanatoside 15 -O-acetyltransferase, GenBank accession number AJ011567	-0.348034	0.850587	2.44397	-1.50243	0.514857	0.342683		TRUE
267644_s_at	At2g32880	unknown protein highly similar to T21L14.19; similar to GP|2191153|AF007269 and GP|2252859|AF013294	-0.960569	0.352157	0.366613	-1.49638	0.0176521	0.0117966	TRUE	TRUE
253212_s_at	At4g34890	xanthine dehydrogenase - like protein xanthine dehydrogenase, Gallus gallus, PIR:XOCHDH	1.04304	0.011462	0.010989	-1.48691	0.497497	0.334584	TRUE	TRUE
251368_at	At3g61380	putative protein hypothetical protein At2g45900 - Arabidopsis thaliana, EMBL:AC004665	-0.650762	0.376244	0.578159	-1.48314	0.238939	0.161103	TRUE	TRUE
257444_at	At2g12550	hypothetical protein predicted by genscan	0.512202	0.45325	0.884905	-1.47081	0.0172231	0.01171	TRUE	TRUE
247768_at	At5g58900	I-box binding factor - like protein I-box binding factor, Lycopersicon esculentum, EMBL:LES243339	-0.167164	0.0659179	0.39433	-1.44462	0.0934275	0.0646726	TRUE	TRUE
267157_at	At2g37630	putative MYB family transcription factor ; supported by cDNA: gi_5823324_gb_AF175996.1_AF175996	-0.146917	0.32061	2.18225	-1.44284	0.00136549	0.000946384	TRUE	TRUE
254664_at	At4g18300	initiation factor-2Bepsilon-like protein initiation factor-2Be, Rattus norvegicus, PATCHX:G924597	-0.768083	0.0654723	0.0852412	-1.43584	0.18183	0.126637	TRUE	TRUE
261857_at	At1g50620	hypothetical protein predicted by genscan+	0.664882	0.482629	0.725887	-1.41551	0.10002	0.0706603	TRUE	TRUE
248755_at	At5g47690	putative protein strong similarity to unknown protein (gb|AAF07790.1)	-0.290122	0.172204	0.593558	-1.4067	0.129769	0.0922507	TRUE	TRUE
248805_at	At5g47480	putative protein similar to unknown protein (dbj|BAA90625.1)	0.470888	0.29049	0.616898	-1.40559	0.261807	0.186261	TRUE	TRUE
251699_at	At3g56630	cytochrome P450-like protein cytochrome P450 CYP94A1 - Vicia sativa, PIR:T08014	-0.778976	0.697271	0.895112	-1.39954	0.207358	0.148162		TRUE
254679_at	At4g18120	putative protein Mei2-like protein, Arabidopsis thaliana, gb:D86122	0.597226	0.711526	1.19138	-1.38679	0.287078	0.207009		TRUE
260923_at	At1g21570	glycine-rich RNA-binding protein grp1a, putative similar to glycine-rich RNA-binding protein grp1a GB:L31374 GI:496232 from [Sinapis alba]	0.0396171	0.0411635	1.03903	-1.38542	0.0112601	0.00812754	TRUE	TRUE
257724_at	At3g18510	hypothetical protein predicted by genemark.hmm	0.825616	0.0206019	0.0249534	-1.3834	0.581947	0.420666	TRUE	TRUE
248988_at	At5g45190	putative protein contains similarity to cyclin	0.168346	0.0296173	0.175932	-1.38319	0.243633	0.176139	TRUE	TRUE
263830_at	At2g40260	hypothetical protein predicted by genefinder	-0.212206	0.243792	1.14884	-1.37895	0.06203	0.0449836	TRUE	TRUE
264135_at	At1g79030	S-locus protein, putative similar to S-locus protein 5 GI:6069485 from [Brassica rapa]	-0.0230964	0.0622826	2.69663	-1.37492	0.298521	0.217119	TRUE	TRUE
246483_at	At5g16000	receptor protein kinase-like protein probable somatic embryogenesis receptor-like kinase - Daucus carota, EMBL:U93048;supported by full-length cDNA: Ceres:40594.	0.317652	0.555815	1.74976	-1.36976	0.436573	0.318723		TRUE
246731_at	At5g27630	putative protein RING finger rngB protein, cytosolic - Dictyostelium discoideum, PIR:S68824	0.603566	0.34241	0.567311	-1.36837	0.585828	0.42812	TRUE	TRUE
251115_at	At5g01400	putative protein symplekin - Homo sapiens, EMBL:HSSYMPLEK	-0.259237	0.329556	1.27125	-1.3635	0.236945	0.173777	TRUE	TRUE
244975_at	psbH	PSII 10KDa phosphoprotein	-0.076942	0.147332	1.91484	-1.36043	0.367554	0.270175	TRUE	TRUE
261682_at	At1g47330	unknown protein similar to hypothetical protein GB:CAA20583 GI:3549672 from [Arabidopsis thaliana]	0.377818	0.472212	1.24984	-1.36004	0.133873	0.098433	TRUE	TRUE
251347_at	At3g61000	putative protein ferritin 1 precursor - Arabidopsis thaliana, EMBL:X94248	0.377283	0.0229373	0.0607959	-1.3569	0.327704	0.24151	TRUE	TRUE
267015_at	At2g39340	unknown protein	-0.0528415	0.107076	2.02636	-1.35058	0.174485	0.129192	TRUE	TRUE
255665_at	At4g00450	hypothetical protein	-0.271471	0.209135	0.770374	-1.35026	0.0363425	0.0269153	TRUE	TRUE
263570_at	At2g27150	aldehyde oxidase identical to GP:3172044:gnl:PID:d1029570:AB010080; supported by cDNA: gi_5672671_dbj_AB016622.1_AB016622	-0.309738	0.328756	1.0614	-1.34653	0.485126	0.360279	TRUE	TRUE
263809_at	At2g04570	putative GDSL-motif lipase/hydrolase similar to APG proteins; pFAM domain PF00657;supported by full-length cDNA: Ceres:39762.	-0.176223	0.0752093	0.426784	-1.34539	0.436883	0.324727	TRUE	TRUE
254353_s_at	At4g22350	putative protein probable membrane protein YFR005c, Saccharomyces cerevisiae, PIR2:S56260	0.8559	0.484219	0.565743	-1.33904	0.425618	0.317852	TRUE	TRUE
245521_at	At4g15880	Expressed protein ;supported by cDNA: gi:14423393	0.00169957	0.0654428	38.5056	-1.33618	0.569363	0.426113	TRUE	TRUE
251274_at	At3g61700	putative protein hypothetical protein At2g46420 - Arabidopsis thaliana, EMBL:AC006526	-0.282434	0.210053	0.743723	-1.33607	0.0693883	0.0519345	TRUE	TRUE
261322_at	At1g44750	hypothetical protein predicted by genemark.hmm	0.194556	0.462608	2.37776	-1.33397	0.133974	0.100433	TRUE	TRUE
255908_s_at	At1g18010	unknown protein ;supported by full-length cDNA: Ceres:108615.	-1.03395	0.275302	0.266264	-1.33324	0.180547	0.13542	TRUE	TRUE
258114_at	At3g14660	putative cytochrome P450 similar to GB:Q05047 from [Catharanthus roseus]	-0.530513	0.201796	0.380379	-1.33018	0.429747	0.323075	TRUE	TRUE
264229_at	At1g67480	unknown protein	-0.779221	0.0270183	0.0346735	-1.33016	0.387973	0.291674	TRUE	TRUE
256291_at	At3g12200	protein kinase, putative contains Pfam profile: PF00069 Eukaryotic protein kinase domain	0.00514924	0.397217	77.1409	-1.32402	0.147977	0.111763	TRUE	TRUE
250851_at	At5g04420	putative protein rngB protein, Dictyostelium discoideum, PIR:S68824; supported by cDNA: gi_15724205_gb_AF412043.1_AF412043	-0.199167	0.0570108	0.286246	-1.32271	0.163427	0.123555	TRUE	TRUE
258256_at	At3g26890	unknown protein ; supported by cDNA: gi_15293102_gb_AY050985.1_	-0.599705	0.627946	1.04709	-1.31492	0.0969253	0.0737118		TRUE
261068_at	At1g07450	tropinone reductase-I, putative similar to GB:L20473 from [Datura stramonium] (Proc. Natl. Acad. Sci. U.S.A. 90, 9591-9595 (1993))	-0.411058	0.24264	0.590282	-1.31412	0.558506	0.425003	TRUE	TRUE
251675_at	At3g57300	helicase-like protein DNA helicase YGL150c - Saccharomyces cerevisiae, PIR:S60416	-0.34422	0.357266	1.0379	-1.313	0.207057	0.157697	TRUE	TRUE
257285_at	At3g29760	unknown protein	-1.11947	0.58026	0.518334	-1.3123	0.338196	0.257712		TRUE
259689_x_at	At1g63130	unknown protein	-0.0738578	0.0933404	1.26378	-1.30931	0.266629	0.203641	TRUE	TRUE
246115_at	At5g20300	putative protein chloroplast outer envelope protein OEP86 precursor -Pisum sativum, PIR:S49910	0.121496	0.260619	2.14509	-1.30412	0.0829214	0.0635844	TRUE	TRUE
249499_at	At5g39250	hypothetical protein	0.114925	0.0360258	0.313472	-1.29585	0.602401	0.464869	TRUE	TRUE
254743_at	At4g13420	potassium transporter - like protein potassium transporter AtKT1p, Arabidopsis thaliana,AF012656; supported by cDNA: gi_7108596_gb_AF129478.1_AF129478	-0.0339004	0.247477	7.30012	-1.29531	0.451404	0.34849	TRUE	TRUE
260997_at	At1g26610	zinc-finger protein (ZPT4-4), putative similar to zinc-finger protein (ZPT4-4) GB:BAA21928 GI:2346988 from [Petunia hybrida]	-0.210083	0.438372	2.08666	-1.29513	0.0924466	0.0713799	TRUE	TRUE
253247_at	At4g34610	Homeodomain - like protein similaritry to homeotic protein BEL1, Arabidopsis thaliana, PIR2:A57632	-0.962602	0.188418	0.195738	-1.29357	0.0645537	0.0499036	TRUE	TRUE
261651_at	At1g27760	unknown protein similar to unknown protein GB:AAF24950 GI:6693024 from [Arabidopsis thaliana]; supported by cDNA: gi_13605566_gb_AF361609.1_AF361609	-0.520669	0.2238	0.429832	-1.28374	0.235483	0.183435	TRUE	TRUE
256652_at	At3g18850	hypothetical protein similar to putative acyl-CoA:1-acylglycerol-3-phosphate acyltransferase GB:AAF21074 from [Arabidopsis thaliana]	-0.486441	0.230148	0.473126	-1.28323	0.021597	0.0168302	TRUE	TRUE
247525_at	At5g61380	pseudo-response regulator 1 ; supported by cDNA: gi_7576353_dbj_AB041530.1_AB041530	0.560273	0.523272	0.933958	-1.28204	0.169126	0.131919		TRUE
253032_at	At4g38200	guanine nucleotide-exchange protein -like guanine nucleotide-exchange protein -Bos taurus,PID:g2674107	0.35585	0.0298368	0.0838465	-1.27839	0.441808	0.345596	TRUE	TRUE
259770_s_at	At1g29410	phosphoribosylanthranilate isomerase identical to GI:619749 from [Arabidopsis thaliana] (Plant Cell 7 (4), 447-461 (1995))	1.09286	0.215298	0.197003	-1.27667	0.451531	0.353679	TRUE	TRUE
262794_at	At1g13120	unknown protein EST gb|N37870 comes from this gene	-0.457784	0.161757	0.353347	-1.27605	0.505667	0.396276	TRUE	TRUE
257237_at	At3g14890	DNA nick sensor, putative contains Pfam profile: PF00645 poly(ADP-ribose) polymerase and DNA-Ligase Zn-finger region (region acts as a DNA nick sensor) (3 copies at N-terminus)	0.374593	0.00637646	0.0170224	-1.27511	0.265345	0.208095	TRUE	TRUE
245219_at	At1g59124	viral resistance protein, putative similar to viral resistance protein GI:7110565 from [Arabidopsis thaliana]	-1.69287	0.159124	0.0939966	-1.26949	0.328329	0.258631	TRUE	TRUE
266868_at	At2g44630	hypothetical protein predicted by genscan	-0.586189	0.248848	0.424518	-1.26348	0.339734	0.268888	TRUE	TRUE
259721_at	At1g60890	putative phosphatidylinositol-4-phosphate 5-kinase similar to phosphatidylinositol-4-phosphate 5-kinase GB:CAB53377 from [Arabidopsis thaliana]	0.729916	0.21828	0.299048	-1.26262	0.0173947	0.0137767	TRUE	TRUE
256199_at	At1g58250	unknown protein	-0.320651	0.167871	0.523533	-1.26083	0.278767	0.221098	TRUE	TRUE
249273_at	At5g41850	unknown protein	0.424245	0.137278	0.323582	-1.25574	0.0272508	0.021701	TRUE	TRUE
247114_at	At5g65910	unknown protein ; supported by cDNA: gi_14334479_gb_AY034931.1_	-0.210164	0.092316	0.439256	-1.25369	0.351423	0.28031	TRUE	TRUE
264290_at	At1g78810	hypothetical protein predicted by genemark.hmm	-0.0394351	0.229694	5.82462	-1.2518	0.282868	0.225968	TRUE	TRUE
262066_at	At1g79950	hypothetical protein contains similarity to helicase-like protein NHL GI:6969265 from [Homo sapiens]	0.420901	0.087426	0.207712	-1.24664	0.457418	0.36692	TRUE	TRUE
262342_at	At1g64150	unknown protein similar to hypothetical protein GB:AAF24562 GI:6692097 from [Arabidopsis thaliana]; supported by cDNA: gi_15010675_gb_AY045639.1_	-0.751656	0.306995	0.408424	-1.24451	0.080135	0.0643909	TRUE	TRUE
244994_at	ndhF	NADH dehydrogenase ND5	0.0805822	0.0268043	0.332633	-1.24279	0.299384	0.240898	TRUE	TRUE
256513_at	At1g31480	unknown protein similar to phospholipase [Homo sapiens] GI:4760647	0.005296	0.217916	41.1472	-1.23651	0.395551	0.319894	TRUE	TRUE
262570_at	At1g15200	unknown protein EST gb|H77143 comes from this gene; supported by cDNA: gi_15293206_gb_AY051037.1_	0.0899618	0.270695	3.009	-1.22049	0.564516	0.462534	TRUE	TRUE
263762_at	At2g21380	putative kinesin heavy chain ; supported by cDNA: gi_14532683_gb_AY039966.1_	-0.581496	0.210452	0.361915	-1.21866	0.268392	0.220235	TRUE	TRUE
252387_at	At3g47800	aldose 1-epimerase - like protein aldose 1-epimerase, Nicotiana tabacum, PIR:T01933;supported by full-length cDNA: Ceres:119313.	-0.672455	0.261715	0.389194	-1.21739	0.174376	0.143237	TRUE	TRUE
251656_at	At3g57170	putative protein N-ACETYLGLUCOSAMINYL-PHOSPHATIDYLINOSITOL BIOSYNTHETIC PROTEIN GPI1 - Schizosaccharomyces pombe, EMBL:U77355	-0.345617	0.375976	1.08784	-1.21379	0.485389	0.399896	TRUE	TRUE
256140_at	At1g48650	hypothetical protein contains similarity to nuclear DNA helicase II GI:577738 from [Bos taurus]	-0.534616	0.587056	1.09809	-1.20525	0.115485	0.0958184		TRUE
258910_at	At3g06480	putative RNA helicase similar to RNA helicase (DRH1) GB:BAA28347 [Arabidopsis thaliana]; Pfam HMM hits: WW/rsp5/WWP domain containing proteins, DEAD and DEAH box helicases, Helicases conserved C-terminal domain	-0.222026	0.233274	1.05066	-1.20483	0.287661	0.238756	TRUE	TRUE
249271_at	At5g41790	myosin heavy chain-like protein	-0.164808	0.0830234	0.503759	-1.19854	0.41008	0.342149	TRUE	TRUE
261681_at	At1g47340	hypothetical protein similar to hypothetical protein GB:AAD22292 GI:6598654 from [Arabidopsis thaliana]	0.03617	0.0141363	0.390829	-1.19826	0.322405	0.269061	TRUE	TRUE
264339_at	At1g70290	trehalose-6-phosphate synthase, putative similar to trehalose-6-phosphate synthase GI:297792 from [Kluyveromyces lactis]	-1.44993	1.16232	0.801637	-1.19628	0.537155	0.449021		TRUE
256007_at	At1g34065	allinase, putative similar to allinase GI:1044969 from [Allium cepa]	-0.137549	0.508924	3.69993	-1.19522	0.424175	0.354894		TRUE
247822_at	At5g58440	putative protein sorting nexin 2, Homo sapiens, EMBL:AF065482	0.423399	0.179378	0.423661	-1.19372	0.190061	0.159218	TRUE	TRUE
257848_at	At3g13030	hypothetical protein predicted by genscan+	0.0799761	0.196192	2.45313	-1.19244	0.0575815	0.048289	TRUE	TRUE
262355_at	At1g72820	unknown protein	-0.65556	0.136085	0.207586	-1.19215	0.552452	0.463409	TRUE	TRUE
250857_at	At5g04790	unknown protein	-0.0679669	0.229117	3.37101	-1.19167	0.420006	0.352451	TRUE	TRUE
245336_at	At4g16515	Expressed protein ; supported by full-length cDNA: Ceres: 6580.	-0.608808	0.724743	1.19043	-1.1911	0.291924	0.245088		TRUE
266609_at	At2g35510	unknown protein ; supported by cDNA: gi_15810142_gb_AY056136.1_	-0.185929	0.0593781	0.319359	-1.1905	0.0942958	0.079207	TRUE	TRUE
254561_at	At4g19160	putative protein ; supported by cDNA: gi_15292760_gb_AY050814.1_	-1.48121	0.642955	0.434073	-1.1894	0.137352	0.11548	TRUE	TRUE
247925_at	At5g57560	TCH4 protein (gb|AAA92363.1) ; supported by cDNA: gi_14194112_gb_AF367262.1_AF367262	-0.274631	0.146648	0.533982	-1.18588	0.213647	0.180158	TRUE	TRUE
263196_at	At1g36070	hypothetical protein predicted by genemark.hmm; supported by full-length cDNA: Ceres: 148082.	-0.20186	0.0411041	0.203627	-1.18386	0.495554	0.418592	TRUE	TRUE
246497_at	At5g16220	putative protein hypothetical proteins - Arabidopsis thaliana	-1.14631	0.00375785	0.00327823	-1.17871	0.0735208	0.0623738	TRUE	TRUE
261494_at	At1g28420	homeobox transcription factor Hox7, putative similar to homeobox transcription factor Hox7 GI:19486 from [Lycopersicon peruvianum]	-0.141182	0.0289662	0.205168	-1.17741	0.0279321	0.0237234	TRUE	TRUE
246260_at	At1g31820	amino acid permease, putative contains Pfam profile: PF00324: Amino acid permease	0.669642	0.237268	0.35432	-1.17407	0.243678	0.207551	TRUE	TRUE
260979_at	At1g53510	MAP kinase ATMPK9, putative similar to GI:7106544 from (Arabidopsis thaliana)	-0.399859	0.528929	1.32279	-1.17309	0.25765	0.219633		TRUE
267061_at	At2g32480	unknown protein ;supported by full-length cDNA: Ceres:18983.	-0.513853	0.340616	0.662866	-1.1711	0.324159	0.276799	TRUE	TRUE
262380_at	At1g72810	threonine synthase, putative similar to threonine synthase GI:4850369 from [Arabidopsis thaliana]	-0.290471	0.20231	0.696488	-1.17105	0.174672	0.149158	TRUE	TRUE
261238_at	At1g32810	hypothetical protein predicted by genemark.hmm	0.0572307	0.0171224	0.299182	-1.1681	0.570804	0.488659	TRUE	TRUE
247963_at	At5g56590	beta-1,3-glucanase-like protein	-0.143328	0.354513	2.47343	-1.1663	0.549028	0.470744	TRUE	TRUE
252069_s_at	At3g51640	putative protein putative protein T18N14_30 on this BAC	-0.155422	0.43538	2.80127	-1.16356	0.0846986	0.0727924	TRUE	TRUE
258833_at	At3g07280	unknown protein	0.422464	0.409828	0.97009	-1.16331	0.566002	0.486543	TRUE	TRUE
253257_at	At4g34390	extra-large G-protein - like extra-large G-protein, Arabidopsis thaliana, AF060942	-0.33886	0.249554	0.736452	-1.16305	0.134981	0.116058	TRUE	TRUE
266042_s_at	At2g07734	hypothetical protein	-0.399516	0.158642	0.397085	-1.16204	0.352143	0.303039	TRUE	TRUE
245526_at	At4g15950	putative protein	-0.251105	0.379805	1.51254	-1.16063	0.00558535	0.00481236	TRUE	TRUE
256650_at	At3g13620	hypothetical protein contains similarity to transporter proteins; supported by cDNA: gi_15810468_gb_AY056273.1_	0.00609022	0.336607	55.27	-1.16002	0.475067	0.409534	TRUE	TRUE
247228_at	At5g65140	trehalose-6-phosphate phosphatase	1.21184	0.075442	0.0622541	-1.15844	0.0247982	0.0214065	TRUE	TRUE
261431_at	At1g18710	Myb-related transcription factor mixta, putative similar to Myb-related transcription factor mixta GI:485866 from [Antirrhinum majus]	-0.100231	0.204057	2.03587	-1.15731	0.253299	0.218869	TRUE	TRUE
261515_at	At1g71800	cleavage stimulation factor, putative similar to cleavage stimulation factor 64 kilodalton subunit GB:AAD47839 GI:5713194 from [Drosophila melanogaster]	0.598839	0.623026	1.04039	-1.15721	0.00883278	0.00763282		TRUE
247823_at	At5g58450	putative protein predicted proteins from D.melanogaster, C.elegans and S.pombe	0.352673	0.251303	0.712566	-1.15706	0.556021	0.480546	TRUE	TRUE
260999_at	At1g26580	hypothetical protein similar to putative MYB family transcription factor GB:AAD17429 GI:4335752 from [Arabidopsis thaliana]	0.436242	0.265763	0.60921	-1.14941	0.119577	0.104033	TRUE	TRUE
248818_at	At5g47040	Lon protease homolog 1 precursor identical to Lon protease homolog 1 mitochondrial precursor SP:O64948 from [Arabidopsis thaliana]	-0.39148	0.0910687	0.232627	-1.14684	0.322732	0.281411	TRUE	TRUE
252261_at	At3g49500	RNA-directed RNA polymerase RNA-directed RNA polymerase	-0.0760696	0.314405	4.13313	-1.14404	0.326893	0.285735	TRUE	TRUE
251851_at	At3g54670	structural maintenance of chromosomes (SMC) - like protein 14S cohesin SMC1 subunit, Xenopus laevis, EMBL:AF051784	-0.0929125	0.505135	5.43668	-1.14324	0.497925	0.435539		TRUE
259362_s_at	At1g13350	serin threonin-kinase, putative similar to serin threonin-kinase GI:2887282 from (Drosophila melanogaster); supported by cDNA: gi_15450801_gb_AY054481.1_	-0.439293	0.186988	0.425657	-1.14251	0.163125	0.142778	TRUE	TRUE
249866_at	At5g23010	2-isopropylmalate synthase-like; homocitrate synthase-like ; supported by cDNA: gi_12330688_gb_AF327648.1_AF327648	-2.11835	0.219591	0.103661	-1.1421	0.323313	0.283086	TRUE	TRUE
247386_at	At5g63430	putative protein similar to unknown protein (pir||T01257)	0.179561	0.754393	4.20132	-1.14073	0.200076	0.175393		TRUE
254601_at	At4g19020	putative protein DNA (cytosine-5-)-methyltransferase,Arabidopsis thaliana, PIR2:S59604	0.275631	0.353136	1.28119	-1.13518	0.448755	0.395318	TRUE	TRUE
257648_at	At3g16840	RNA helicase, putative similar to RNA helicase GB:CAA09204 from [Arabidopsis thaliana]	0.508055	0.385662	0.759094	-1.13146	0.0957494	0.0846244	TRUE	TRUE
250559_at	At5g08010	putative protein condensin subunit SMC4, Drosophila melanogaster, EMBL:AF186472	-0.641556	0.584943	0.911756	-1.13035	0.376685	0.333246		TRUE
245492_at	At4g16340	putative protein	-0.590962	0.182334	0.308538	-1.1302	0.466613	0.41286	TRUE	TRUE
255155_at	At4g08230	hypothetical protein	-0.0695074	0.512068	7.3671	-1.12971	0.532798	0.471624		TRUE
245256_at	At4g15090	Expressed protein ; supported by cDNA: gi_5764394_gb_AF159587.1_AF159587	-0.627991	0.50007	0.796301	-1.12902	0.0137931	0.0122169		TRUE
265799_at	At2g35680	unknown protein ; supported by cDNA: gi_15450955_gb_AY054558.1_	0.369144	0.14086	0.381585	-1.12849	0.211858	0.187736	TRUE	TRUE
261813_at	At1g08280	hypothetical protein contains similarity to alpha2,8-sialyltransferase GI:929684 from [Mus musculus]	0.268837	0.419214	1.55936	-1.1225	0.123908	0.110386	TRUE	TRUE
255149_at	At4g08150	KNAT1 homeobox-like protein	0.964977	0.0970524	0.100575	-1.1175	0.214942	0.192341	TRUE	TRUE
251467_at	At3g59470	putative protein putative proteins - Arabidopsis thaliana; supported by cDNA: gi_16604381_gb_AY058089.1_	-0.154679	0.01082	0.0699514	-1.11617	0.200728	0.179837	TRUE	TRUE
254926_at	At4g11280	ACC synthase (AtACS-6) ; supported by cDNA: gi_16226285_gb_AF428292.1_AF428292	-0.208714	0.548866	2.62975	-1.1153	0.280034	0.251083		TRUE
251360_at	At3g61210	putative protein embryonic abundant protein EMB34 - Picea glauca, EMBL:L47672	-0.94105	0.678187	0.72067	-1.11457	0.0146115	0.0131096		TRUE
261569_at	At1g01060	DNA-binding protein, putative similar to DNA binding protein CCA1 from [Arabidopsis thaliana]	-1.24599	0.139152	0.11168	-1.11427	0.0143813	0.0129065	TRUE	TRUE
261819_at	At1g11410	receptor-like kinase, putative similar to receptor-like kinase GI:1783311 from [Brassica oleracea]	-0.104733	0.288642	2.75598	-1.11423	0.103033	0.0924702	TRUE	TRUE
253573_at	At4g31020	putative protein BEM46 PROTEIN, Schizosaccharomyces pombe, PID:D1022245	-0.520689	0.662093	1.27157	-1.11355	0.328289	0.294813		TRUE
252868_at	At4g39920	putative protein tubulin-folding cofactor C, Homo sapiens, U61234	-0.153184	0.190158	1.24137	-1.113	0.548563	0.492869	TRUE	TRUE
262896_at	At1g59820	chromaffin granule ATPase II homolog, putative similar to chromaffin granule ATPase II homolog GI:1663647 from [Mus musculus]	0.0445092	0.0701508	1.5761	-1.11274	0.28042	0.252008	TRUE	TRUE
259533_at	At1g12530	hypothetical protein	-0.553016	0.328673	0.594329	-1.11248	0.457261	0.411027	TRUE	TRUE
263958_at	At2g36240	putative salt-inducible protein	-0.231409	0.243635	1.05283	-1.11046	0.238432	0.214715	TRUE	TRUE
248778_at	At5g47940	unknown protein	0.163614	0.341614	2.08792	-1.11034	0.161058	0.145052	TRUE	TRUE
260526_at	At2g47410	putative WD-40 repeat protein	0.131113	0.346648	2.64388	-1.11015	0.211126	0.190178	TRUE	TRUE
247191_at	At5g65310	homeobox-leucine zipper protein ATHB-5 (HD-zip protein ATHB-5) (sp|P46667) ; supported by cDNA: gi_13358240_gb_AF325054.2_AF325054	-0.415761	0.399872	0.961784	-1.10909	0.493291	0.444769	TRUE	TRUE
263348_at	At2g05710	cytoplasmic aconitate hydratase	0.859623	0.214514	0.249545	-1.10438	0.434187	0.39315	TRUE	TRUE
260889_at	At1g29130	hypothetical protein predicted by genemark.hmm	-0.378168	0.658063	1.74013	-1.10274	0.0500774	0.0454119		TRUE
246945_s_at	At5g25040	putative membrane protein hypothetical protein F19K16.31 - Arabidopsis thaliana, EMBL:AC011717	-0.784464	1.14481	1.45936	-1.1001	0.187037	0.170018		TRUE
254442_at	At4g21060	putative protein predicted protein T7N9.14, Arabidopsis thaliana, PID:g2213594	0.229115	0.19127	0.83482	-1.09899	0.224385	0.204174	TRUE	TRUE
251826_at	At3g55110	ABC transporter - like protein ATP-binding cassette-sub-family G-member 2, Mus musculus, EMBL:AF140218	-0.236843	0.362919	1.53232	-1.09253	0.498145	0.455956	TRUE	TRUE
261208_at	At1g12930	unknown protein ; supported by cDNA: gi_15215745_gb_AY050402.1_	0.662775	0.268916	0.405743	-1.0892	0.0586561	0.0538524	TRUE	TRUE
246095_at	At5g19310	homeotic gene regulator - like protein homeotic gene regulator, mouse, PIR:I53078	-0.296031	0.25241	0.852647	-1.08765	0.367561	0.337939	TRUE	TRUE
263192_at	At1g36160	hypothetical protein putative acetyl-CoA carboxylase (partial) dbj|BAA07012; similar to ESTs gb|AW144916.1, gb|AI993440.1, gb|T14234, gb|H76027, gb|N96095	-0.322719	0.0575015	0.178178	-1.08698	0.319441	0.293879	TRUE	TRUE
245712_at	At5g04360	pullulanase-like protein (starch debranching enzyme)	-0.289132	0.267269	0.924385	-1.08679	0.176213	0.16214	TRUE	TRUE
263127_at	At1g78610	hypothetical protein predicted by genemark.hmm	0.337433	0.369292	1.09441	-1.08523	0.51573	0.475227	TRUE	TRUE
248586_at	At5g49610	putative protein similar to unknown protein (gb|AAF30317.1);supported by full-length cDNA: Ceres:101665.	-0.0874197	0.657128	7.51693	-1.08514	0.0275174	0.0253584		TRUE
260272_at	At1g80570	F-box protein family, AtFBL14 contains similarity to F-box protein FBL2 GI:6063090 from [Homo sapiens]	0.424067	0.189489	0.446839	-1.08487	0.101584	0.0936371	TRUE	TRUE
266440_at	At2g43240	unknown protein	0.110658	0.372212	3.36362	-1.08346	0.350646	0.323634	TRUE	TRUE
261931_at	At1g22430	alcohol dehydrogenase ADH, putative similar to alcohol dehydrogenase ADH GI:7705214 from [Lycopersicon esculentum]	-1.01471	0.180938	0.178314	-1.08332	0.0806843	0.0744785	TRUE	TRUE
258429_at	At3g16620	putative GTP-binding protein similar to GTP-binding protein GB:AAA53276 from [Pisum sativum]	-0.0427663	0.624965	14.6135	-1.08115	0.25252	0.233566		TRUE
248074_at	At5g55730	putative protein similar to unknown protein (pir||T06631)	-0.648103	0.0575561	0.0888069	-1.07747	0.0779273	0.0723241	TRUE	TRUE
248029_at	At5g55700	beta-amylase ; supported by cDNA: gi_15027954_gb_AY045834.1_	-0.317659	0.379534	1.19479	-1.07146	0.0571432	0.053332	TRUE	TRUE
249900_at	At5g22640	unknown protein	-0.405926	0.0153315	0.0377691	-1.07081	0.0120059	0.011212	TRUE	TRUE
251642_at	At3g57520	imbibition protein homolog probable imbibition protein - Brassica oleracea, PIR:S45033; supported by cDNA: gi_15292676_gb_AY050772.1_	0.0179958	1.01478	56.3896	-1.06993	0.0488064	0.0456163		TRUE
251310_at	At3g61150	homeobox protein Anthocyaninless2 ANL2 - Arabidopsis thaliana, EMBL:AF077335; supported by cDNA: gi_15292864_gb_AY050866.1_	0.561745	0.182794	0.325404	-1.06809	0.0470285	0.0440306	TRUE	TRUE
259396_at	At1g06390	shaggy-like kinase, putative similar to Petunia Shaggy kinase 4 GI:619894 from [Petunia hybrida]; supported by cDNA: gi_14334749_gb_AY035048.1_	-0.284605	0.376596	1.32322	-1.06769	0.149296	0.13983	TRUE	TRUE
261934_at	At1g22400	UDP-glucose glucosyltransferase, putative similar to UDP-glucose glucosyltransferase GI:6561805 from [Sorghum bicolor]	-0.0463291	0.807171	17.4226	-1.06052	0.182898	0.172461		TRUE
262506_at	At1g21640	unknown protein Similar to gb|X84260 POS5 gene product from Saccharomyces cerevisiae. EST gb|W43879 comes from this gene; supported by cDNA: gi_12597470_gb_AF337912.1_AF337912	-0.684244	0.0157002	0.0229453	-1.05942	0.460272	0.434455	TRUE	TRUE
258876_at	At3g03120	putative ADP-ribosylation factor similar to GB:P91924;supported by full-length cDNA: Ceres:124385.	-0.0683257	0.143031	2.09337	-1.0591	0.200257	0.189081	TRUE	TRUE
257042_s_at	At3g28640	hypothetical protein predicted by genemark.hmm	-0.171345	0.559076	3.26286	-1.05591	0.380011	0.35989		TRUE
258149_at	At3g18110	hypothetical protein contains Pfam profile: PF01535 domain of unknown function (4 copies)	0.0286172	0.256808	8.97392	-1.05559	0.176253	0.166972	TRUE	TRUE
263446_at	At2g31630	putative SET-domain transcriptional regulator	-0.255322	0.00545723	0.0213739	-1.05451	0.00378114	0.00358568	TRUE	TRUE
249915_at	At5g22870	putative protein similar to unknown protein (gb|AAF18257.1)	-0.073588	0.350135	4.75804	-1.05325	0.492318	0.467427	TRUE	TRUE
258756_at	At3g11960	hypothetical protein similar to hypothetical protein GB:AAF23212 GI:6671952 from (Arabidopsis thaliana)	0.0545367	0.226482	4.15283	-1.05276	0.419059	0.398059	TRUE	TRUE
245280_at	At4g16845	Expressed protein ; supported by cDNA: gi_14334421_gb_AY034902.1_	-0.281639	0.0519244	0.184365	-1.05014	0.15601	0.148561	TRUE	TRUE
251892_at	At3g54330	putative protein	-0.246876	0.191855	0.77713	-1.04746	0.164888	0.157418	TRUE	TRUE
258170_at	At3g21600	unknown protein similar to senescence-associated protein 12 GB:AAC34857 [Hemerocallis hybrid cultivar]	-0.444107	0.919054	2.06944	-1.04726	0.189954	0.181382		TRUE
253395_at	At4g32660	protein kinase AME3 ; supported by cDNA: gi_642133_dbj_D45355.1_ATHPKAME3C	0.320408	0.0380206	0.118663	-1.04521	0.498992	0.477408	TRUE	TRUE
263787_at	At2g46420	unknown protein ; supported by cDNA: gi_15450510_gb_AY052357.1_	0.00631778	0.247471	39.1705	-1.04488	0.212875	0.203732	TRUE	TRUE
247002_at	At5g67320	putative protein strong similarity to unknown protein (ref|NP_005638.1); supported by cDNA: gi_16323187_gb_AY057698.1_	0.0800289	0.551284	6.88856	-1.04267	0.0234829	0.0225219		TRUE
264965_at	At1g60560	hypothetical protein predicted by genemark.hmm	-0.20821	0.266807	1.28144	-1.04235	0.25247	0.242212	TRUE	TRUE
257137_at	At3g28860	P-glycoprotein, putative similar to P-glycoprotein (PGY1) GB:AAA59575 [Homo sapiens]	-0.165239	0.270174	1.63504	-1.04089	0.397976	0.382341	TRUE	TRUE
267079_at	At2g41200	hypothetical protein predicted by genscan; supported by full-length cDNA: Ceres: 7469.	-0.0538826	0.570367	10.5854	-1.03947	0.301464	0.290016		TRUE
261873_at	At1g11350	serine/threonine kinase, putative similar to serine/threonine kinase GI:2181189 from [Brassica oleracea]	-0.542208	0.321192	0.592378	-1.03928	0.16788	0.161535	TRUE	TRUE
246244_at	At4g37250	receptor kinase-like protein	0.377834	0.4403	1.16532	-1.0392	0.288014	0.277151	TRUE	TRUE
264351_at	At1g03370	unknown protein Contains similarity to gb|AB011110 KIAA0538 protein from Homo sapiens brain and to phospholipid-binding domain C2 PF|00168. ESTs gb|AA585988 and gb|T04384 come from this gene	-0.132544	0.264716	1.99719	-1.03907	0.155948	0.150084	TRUE	TRUE
264330_at	At1g04120	multi-drug resistance protein Strong similarity to MRP-like ABC transporter gb|U92650 from A. thaliana and canalicular multi-drug resistance protein gb|L49379 from Rattus norvegicus; supported by cDNA: gi_10197657_gb_AF225908.1_AF225908	0.0382916	0.143776	3.75476	-1.0379	0.140066	0.134951	TRUE	TRUE
264683_at	At1g65580	unknown protein similar to putative inositol polyphosphate 5 -phosphatase GI:3212848 from [Arabidopsis thaliana]	0.193	0.0229808	0.119071	-1.03745	0.122466	0.118045	TRUE	TRUE
258848_at	At3g03305	Expressed protein ; supported by full-length cDNA: Ceres: 9573.	0.0448368	0.155434	3.46667	-1.03688	0.502095	0.484237	TRUE	TRUE
262746_at	At1g28960	Expressed protein ; supported by full-length cDNA: Ceres: 18244.	-0.435887	0.335258	0.769139	-1.0362	0.0754896	0.0728524	TRUE	TRUE
251876_at	At3g54280	TATA box binding protein (TBP) associated factor (TAF) -like protein TAF-172, Homo sapiens, EMBL:AF038362	-0.0607804	0.39596	6.5146	-1.03503	0.257054	0.248353	TRUE	TRUE
260719_at	At1g48090	unknown protein	-0.199636	0.177144	0.887335	-1.03304	0.0755639	0.0731469	TRUE	TRUE
248452_at	At5g51300	putative protein contains similarity to transcription or splicing factor; supported by cDNA: gi_13877738_gb_AF370132.1_AF370132	-0.0179289	0.640527	35.7258	-1.03006	0.407352	0.395462		TRUE
253779_at	At4g28490	receptor-like protein kinase 5 precursor (RLK5) ; supported by cDNA: gi_166849_gb_M84660.1_ATHRLPKC	-0.296431	0.144598	0.487797	-1.02479	0.272298	0.265711	TRUE	TRUE
250273_at	At5g13010	pre-mRNA splicing factor ATP-dependent RNA helicase -like protein PRE-MRNA SPLICING FACTOR ATP-DEPENDENT RNA HELICASE PRP16, Homo sapiens, SWISSPROT:PR16_HUMAN	0.0941952	0.16487	1.7503	-1.02318	0.319392	0.312158	TRUE	TRUE
260678_at	At1g07970	hypothetical protein predicted by genemark.hmm	0.317184	0.635429	2.00335	-1.02217	0.106187	0.103884		TRUE
262901_at	At1g59910	hypothetical protein predicted by genemark.hmm	-0.211749	0.0835453	0.394548	-1.02161	0.494279	0.483822	TRUE	TRUE
249224_at	At5g42130	mitochondrial carrier protein-like	-0.334516	0.0649894	0.194279	-1.02136	0.162016	0.158627	TRUE	TRUE
257996_at	At3g19950	unknown protein	0.21262	0.603041	2.83624	-1.02021	0.48445	0.474852		TRUE
250999_at	At5g02630	putative protein predicted proyeins, Arabidopsis thaliana, Oryza sativa, Caenorhabditis elegans	-0.0236234	0.370911	15.701	-1.01661	0.340141	0.334582	TRUE	TRUE
266450_s_at	At2g43190	hypothetical protein predicted by genscan;supported by full-length cDNA: Ceres:20820.	0.186957	0.197414	1.05593	-1.01644	0.145892	0.143533	TRUE	TRUE
258361_at	At3g14270	unknown protein similar to hypothetical protein GB:CAB36798 from [Arabidopsis thaliana]	-0.145401	0.148101	1.01857	-1.01325	0.204995	0.202315	TRUE	TRUE
246885_at	At5g26230	putative protein predicted protein, Arabidopsis thaliana	-0.297934	0.51812	1.73905	-1.01298	0.369642	0.364904		TRUE
261277_at	At1g20230	hypothetical protein predicted by genscan+	0.0772016	0.306163	3.96576	-1.01163	0.440806	0.435739	TRUE	TRUE
261862_at	At1g50410	DNA-binding protein, putative similar to helicase-like transcription factor GB:CAA86572 GI:1658307 from [Homo sapiens]; supported by cDNA: gi_14532629_gb_AY039939.1_	0.236851	0.0532	0.224614	-1.01094	0.205058	0.202838	TRUE	TRUE
250305_at	At5g12150	putative protein contains similarity to unknown protein (pir||T05576)	-0.418099	0.177928	0.425565	-1.01078	0.153255	0.15162	TRUE	TRUE
267524_at	At2g30600	unknown protein	-0.422404	0.194538	0.46055	-1.01012	0.0985456	0.0975587	TRUE	TRUE
257826_at	At3g26730	RING zinc finger protein, putative contains Pfam profile: PF00097 zinc finger, C3HC4 type (RING finger)	-0.803355	0.188155	0.234212	-1.00988	0.128417	0.12716	TRUE	TRUE
257854_at	At3g12980	putative CREB-binding protein similar to CREB-binding protein GB:S39162 from [Homo sapiens]	0.197083	0.2053	1.04169	-1.00985	0.313091	0.310037	TRUE	TRUE
248081_at	At5g55390	putative protein similar to unknown protein (ref|NP_032765.1)	0.0650809	0.253609	3.89683	-1.00781	0.210031	0.208403	TRUE	TRUE
256706_at	At3g30300	auxin-independent growth promoter, putative similar to GB:A44226 from [Nicotiana tabacum] (Science 258 (5086), 1350-1353 (1992))	-0.187596	0.273267	1.45668	-1.00571	0.157458	0.156564	TRUE	TRUE
261891_at	At1g80790	transcriptional regulator, putative similar to transcriptional regulator GI:4836767 [Zea mays]	0.220173	0.486336	2.20888	-1.00471	0.0492601	0.0490294	TRUE	TRUE
251629_at	At3g57410	villin 3 fragment ; supported by cDNA: gi_3415116_gb_AF081203.1_AF081203	-0.608145	0.403555	0.663584	-1.00405	0.423351	0.421644	TRUE	TRUE
261547_at	At1g63500	protein kinase, putative contains Pfam profile: PF00069 Eukaryotic protein kinase domain	0.395539	0.184916	0.467504	-1.0039	0.0452063	0.0450305	TRUE	TRUE
250971_at	At5g02810	putative protein ABI3-interacting protein, Arabidopsis thaliana, EMBL:ATH251086; supported by cDNA: gi_14532637_gb_AY039943.1_	-0.20016	0.298679	1.4922	-1.00204	0.431005	0.43013	TRUE	TRUE

## Sheet: TL up
Probe Set ID	LOCUS	Descriptions	AVE Total (3h/WT)	STDEV Total (3h/WT)	CV Total	AVE PL/NP (3h/WT)	STDEV PL/NP (3h/WT)	CV PL/NP	Good data for Total	Good data for PL/NP
259441_at	At1g02300	cathepsin B-like cysteine protease, putative similar to cathepsin B-like cysteine proteinase GI:609175 from [Nicotiana rustica]	1.97499	0.152372	0.0771504	2.76343	1.2579	0.455193	TRUE	TRUE
258090_at	At3g14600	putative 60S ribosomal protein L18A similar to GB:CAA08791 from [Podocoryne carnea];supported by full-length cDNA: Ceres:5961.	-0.481747	0.177664	0.368791	2.25283	0.215735	0.0957614	TRUE	TRUE
252326_at	At3g48680	putative protein ferripyochelin binding protein - Methanobacterium thermoautotrophicum, EMBL:AE000918.1; supported by cDNA: gi_15293166_gb_AY051017.1_	0.465751	0.118649	0.254748	2.08323	0.635888	0.305242	TRUE	TRUE
249959_at	At5g18800	NADH:ubiquinone oxidoreductase - like protein NADH:ubiquinone oxidoreductase PGIV subunit, Homo sapiens, EMBL:AF044953; supported by full-length cDNA: Ceres: 10381.	0.267014	0.106977	0.400641	2.06545	0.00220896	0.00106948	TRUE	TRUE
265116_at	At1g62480	unknown protein ; supported by full-length cDNA: Ceres: 29227.	0.521679	0.408732	0.783492	1.98459	0.198594	0.100068	TRUE	TRUE
260619_at	At1g08110	glyoxalase I, putative similar to GB:Y13239 from [Brassica juncea] (Plant J. 17 (4), 385-395 (1999))	-0.063613	0.0564268	0.887033	1.95178	0.197564	0.101222	TRUE	TRUE
245562_at	At4g15520	OBP33pep like protein contains non_consensus donor splice site TA at exon 4	0.423906	0.310979	0.733604	1.93379	0.652364	0.33735	TRUE	TRUE
253004_at	At4g38330	putative protein	-2.00377	0.630384	0.314599	1.87908	0.0533897	0.0284127	TRUE	TRUE
251307_at	At3g61200	putative protein ;supported by full-length cDNA: Ceres:251151.	0.630955	0.319752	0.506775	1.86599	0.503933	0.270062	TRUE	TRUE
260154_at	At1g52740	putative histone H2A similar to histone H2A GB:CAA73155 from [Arabidopsis thaliana]; supported by full-length cDNA: Ceres: 10668.	-0.20278	0.0843035	0.415738	1.82093	0.282136	0.154941	TRUE	TRUE
253551_at	At4g30996	Expressed protein ; supported by cDNA: gi_15028200_gb_AY045923.1_	0.620316	0.234153	0.377473	1.75529	0.0118246	0.00673658	TRUE	TRUE
249815_at	At5g23900	60S ribosomal protein L13 ; supported by cDNA: gi_14190434_gb_AF378895.1_AF378895	0.400821	0.227807	0.56835	1.7455	0.249558	0.142972	TRUE	TRUE
254049_at	At4g25740	putative ribosomal protein S10 40S ribosomal protein S10 - Lumbricus rubellus, PID:e1329701; supported by cDNA: gi_14334535_gb_AY035172.1_	0.632618	0.17995	0.284453	1.72444	0.376372	0.218257	TRUE	TRUE
250033_at	At5g18110	eukaryotic cap-binding protein (gb|AAC17220.1) ; supported by cDNA: gi_3108208_gb_AF028809.1_AF028809	0.152898	0.1087	0.710932	1.7213	0.261851	0.152125	TRUE	TRUE
246280_at	At4g36660	hypothetical protein	0.0180181	0.38431	21.3292	1.68805	0.0570901	0.0338203	TRUE	TRUE
255403_at	At4g03400	putative GH3-like protein similar to soybean GH3 auxin-inducible protein, GenBank accession number X60033; supported by cDNA: gi_16649142_gb_AY059941.1_	0.914452	0.99471	1.08777	1.68301	0.507477	0.301528		TRUE
249795_at	At5g23740	40S ribosomal protein S11 ;supported by full-length cDNA: Ceres:33187.	0.456151	0.112139	0.245838	1.68024	0.136322	0.0811323	TRUE	TRUE
247355_at	At5g63670	unknown protein ; supported by full-length cDNA: Ceres: 11054.	0.16023	0.0664664	0.41482	1.67965	0.307518	0.183085	TRUE	TRUE
247627_at	At5g60360	cysteine proteinase AALP identical to AALP protein GI:7230640 from [Arabidopsis thaliana]; similar to barley aleurain;supported by full-length cDNA: Ceres:8989.	0.621655	0.021976	0.0353508	1.65855	0.45063	0.271701	TRUE	TRUE
261317_at	At1g53030	cytochrome C oxidase assembly protein, putative similar to GB:5851903 from [Rattus norvegicus];supported by full-length cDNA: Ceres:11496.	0.72778	0.186005	0.255579	1.64544	0.17195	0.104501	TRUE	TRUE
255000_at	At4g09800	S18.A ribosomal protein ;supported by full-length cDNA: Ceres:24071.	0.249763	0.333087	1.33361	1.64417	0.409952	0.249337	TRUE	TRUE
251886_at	At3g54260	putative protein various predicted proteins, Arabidopsis thaliana; supported by cDNA: gi_15451107_gb_AY054634.1_	-0.451177	0.203511	0.451067	1.63899	0.158486	0.0966976	TRUE	TRUE
250705_at	At5g06340	diadenosine 5,5-P1,P4-tetraphosphate hydrolase-like protein ; supported by cDNA: gi_13937174_gb_AF372941.1_AF372941	-0.27586	0.216891	0.786238	1.59905	0.24126	0.150877	TRUE	TRUE
255520_at	At4g02230	putative ribosomal protein L19 similar to L19 from several species; supported by cDNA: gi_14423511_gb_AF386993.1_AF386993	0.0885378	0.0858547	0.969695	1.59738	0.120188	0.0752411	TRUE	TRUE
256648_at	At3g13580	ribosomal protein, putative similar to 60S ribosomal protein L7 GB:AAD14525 GI:4262232 from [Arabidopsis thaliana]; supported by cDNA: gi_14532551_gb_AY039900.1_	0.0322708	0.0730778	2.26452	1.57299	0.324029	0.205996	TRUE	TRUE
249299_at	At5g41340	E2, ubiquitin-conjugating enzyme 4 (UBC4) identical to gi:431265, SP:P42748	-0.292664	0.0304115	0.103913	1.56892	0.13534	0.0862632	TRUE	TRUE
256333_at	At1g76860	Sm-like protein contains Pfam profile: PF01423: Sm protein; supported by full-length cDNA: Ceres: 23170.	0.289552	0.616346	2.12862	1.52209	0.176052	0.115664		TRUE
262592_at	At1g15400	unknown protein ESTs gb|H37295 and gb|R64895 come from this gene;supported by full-length cDNA: Ceres:13543.	-0.79286	0.510804	0.644255	1.51506	0.708303	0.467507		TRUE
259515_at	At1g20430	hypothetical protein ; supported by cDNA: gi_14596112_gb_AY042844.1_	0.422011	0.42656	1.01078	1.49948	0.0104737	0.00698488	TRUE	TRUE
245386_at	At4g14010	hypothetical protein ;supported by full-length cDNA: Ceres:7346.	-0.698006	0.0675816	0.096821	1.49343	0.643677	0.431006	TRUE	TRUE
258359_s_at	At3g14415	putative glycolate oxidase similar to glycolate oxidase GB:BAA03131 from [Cucurbita sp.]	-0.264377	0.0205905	0.0778828	1.48494	0.345708	0.232809	TRUE	TRUE
246730_at	At5g28060	40S ribosomal protein S19 - like 40S ribosomal protein S19, Cyanophora paradoxa, EMBL:CPA245654;supported by full-length cDNA: Ceres:27178.	-0.0738207	0.0738412	1.00028	1.48469	0.147743	0.099511	TRUE	TRUE
261203_at	At1g12845	Expressed protein ; supported by full-length cDNA: Ceres: 13526.	0.716368	0.202437	0.282588	1.47644	0.192874	0.130635	TRUE	TRUE
245483_at	At4g16190	cysteine proteinase contains similarity to papain-like cysteine proteinase isoform I GI:7381219 from [Ipomoea batatas]	0.279704	0.0441169	0.157727	1.464	0.141858	0.0968977	TRUE	TRUE
247188_at	At5g65430	14-3-3 protein GF14kappa (grf8) identical to 14-3-3 protein GF14 kappa GI:5802794, SP:P48348 from [Arabidopsis thaliana];supported by full-length cDNA: Ceres:12817.	-0.664968	0.113975	0.171399	1.45326	0.107521	0.0739859	TRUE	TRUE
250921_at	At5g03460	Expressed protein ; supported by full-length cDNA: Ceres: 12197.	1.16223	0.242758	0.208872	1.44854	0.648755	0.447869	TRUE	TRUE
247523_at	At5g61410	ribulose-5-phosphate-3-epimerase ; supported by cDNA: gi_15027996_gb_AY045855.1_	-0.275989	0.321202	1.16382	1.41902	0.328187	0.231277	TRUE	TRUE
265883_at	At2g42310	unknown protein	0.459024	0.142662	0.310795	1.41703	0.632218	0.446156	TRUE	TRUE
252235_at	At3g49910	60S RIBOSOMAL PROTEIN - like 60S RIBOSOMAL PROTEIN L26, Brassica rapa, EMBL:BRD495; supported by cDNA: gi_13877790_gb_AF370158.1_AF370158	-0.899876	0.244966	0.272222	1.41572	0.367521	0.2596	TRUE	TRUE
246092_at	At5g20500	glutaredoxin ;supported by full-length cDNA: Ceres:115597.	0.282605	0.104082	0.368297	1.41486	0.132363	0.0935518	TRUE	TRUE
246613_at	At5g35360	acetyl-CoA carboxylase ;supported by full-length cDNA: Ceres:20286.	-0.266875	0.0513101	0.192263	1.41461	0.498602	0.352465	TRUE	TRUE
253955_at	At4g27000	putative DNA binding protein DNA binding protein ACBF - Nicotiana tabacum, PID:g1899188; supported by cDNA: gi_15450813_gb_AY054487.1_	-0.493863	0.417854	0.846092	1.413	0.572504	0.405168	TRUE	TRUE
247006_at	At5g67490	unknown protein ;supported by full-length cDNA: Ceres:2518.	0.353179	0.165795	0.469435	1.39522	0.368064	0.263804	TRUE	TRUE
252912_at	At4g39200	ribosomal protein S25 ribosomal protein S25, Lycopersicon esculentum, PIR2:S40089;supported by full-length cDNA: Ceres:15801.	0.977927	0.64294	0.657452	1.39207	0.694531	0.498919		TRUE
246745_at	At5g27770	60S ribosomal protein L22 - like ribosomal protein L22 (cytosolic), Rattus norvegicus, PIR:S52084; supported by full-length cDNA: Ceres: 19722.	0.0898127	0.0400361	0.445773	1.39172	0.0788112	0.0566287	TRUE	TRUE
266517_at	At2g35120	glycine decarboxylase complex H-protein ; supported by cDNA: gi_15810183_gb_AY056106.1_	0.639547	0.166087	0.259695	1.3911	0.0987981	0.0710213	TRUE	TRUE
267211_at	At2g44065	Expressed protein ; supported by full-length cDNA: Ceres: 24003.	0.629228	0.262954	0.417899	1.38476	0.645383	0.466061	TRUE	TRUE
253971_at	At4g26530	fructose-bisphosphate aldolase - like protein fructose-bisphosphate aldolase, Arabidopsis thaliana, PIR1:ADMU;supported by full-length cDNA: Ceres:34690.	-1.35692	0.656642	0.483922	1.38121	0.651626	0.471779	TRUE	TRUE
253138_at	At4g35490	ribosomal protein L11 homolog several ribosomal proteins L11;supported by full-length cDNA: Ceres:95636.	0.612401	0.0861941	0.140748	1.3733	0.104346	0.0759818	TRUE	TRUE
265677_at	At2g32080	putative purine-rich single-stranded DNA-binding protein ; supported by cDNA: gi_15450692_gb_AY052714.1_	-0.36579	0.070908	0.193849	1.3694	0.139017	0.101517	TRUE	TRUE
265247_at	At2g43030	50S ribosomal protein L3 ;supported by full-length cDNA: Ceres:142861.	0.0643839	0.296486	4.60497	1.36171	0.38207	0.280581	TRUE	TRUE
262536_at	At1g17100	SOUL-like protein Similar to SOUL Protein [Mus musculus] (gi|4886906) and [Homo sapiens] (gi|4886910). Location of ests PAP043 5 (gb|Z27017), PAP043 3 (gb|Z29848), 153N19T7 (gb|AA720145), and 212B8T7 (gb|N37862);supported by full-length cDNA: Ceres:29992.	0.477578	0.388905	0.814327	1.35942	0.679309	0.499704	TRUE	TRUE
263638_at	At2g25310	unknown protein	0.415532	0.151433	0.364433	1.35492	0.248771	0.183606	TRUE	TRUE
250923_at	At5g03455	putative protein ; supported by full-length cDNA: Ceres: 270908.	-0.00373483	0.348096	93.2029	1.35183	0.156137	0.1155	TRUE	TRUE
261276_at	At1g26670	v-SNARE protein AtVTI1b, putative similar to GB:AAF24062 from [Arabidopsis thaliana]; supported by cDNA: gi_6690275_gb_AF114751.1_AF114751	-0.892219	0.185997	0.208465	1.33776	0.172608	0.129028	TRUE	TRUE
254890_at	At4g11600	phospholipid hydroperoxide glutathione peroxidase ;supported by full-length cDNA: Ceres:8846.	0.342202	0.569874	1.66532	1.33005	0.107945	0.0811587		TRUE
251461_at	At3g59780	putative protein	-1.05389	0.779032	0.739199	1.33002	0.0745013	0.0560153		TRUE
252430_at	At3g47470	CHLOROPHYLL A-B BINDING PROTEIN 4 PRECURSOR homolog CHLOROPHYLL A-B BINDING PROTEIN 4 PRECURSOR (LHCI TYPEIII CAB-4) - Arabidopsis thaliana, SWISSPROT:CB24_ARATH;supported by full-length cDNA: Ceres:2531.	-0.406572	0.0669922	0.164773	1.32658	0.181739	0.136998	TRUE	TRUE
259090_at	At3g04920	putative ribosomal protein s19 or s24 similar to ribosomal protein S19 GB:445612 [Solanum tuberosum] and similar to ribosomal protein S24 GB:4506703 [Homo sapiens];supported by full-length cDNA: Ceres:25350.	0.382709	0.112985	0.295225	1.32469	0.217383	0.164101	TRUE	TRUE
254335_at	At4g22260	putative protein alternative oxidase, Mangifera indica, PIR2:S45035; supported by cDNA: gi_15010795_gb_AY045699.1_	-0.110532	0.00230392	0.0208439	1.32241	0.306511	0.231783	TRUE	TRUE
247107_at	At5g66040	senescence-associated protein almost identical to ketoconazole resistant protein GI:928938 from [Arabidopsis thaliana] ;supported by full-length cDNA: Ceres:11706.supported by full-length cDNA: Ceres:101608.	0.0280434	0.0912569	3.25413	1.31181	0.520694	0.396927	TRUE	TRUE
254388_at	At4g21860	Expressed protein ; supported by full-length cDNA: Ceres: 16643.	-0.229525	0.238151	1.03758	1.29374	0.431869	0.333815	TRUE	TRUE
251341_at	At3g60770	ribosomal protein S13 -like AtRPS13A mRNA for cytoplasmic ribosomal protein S13, Arabidopsis thaliana,AB031739; supported by cDNA: gi_14190366_gb_AF378861.1_AF378861	0.489309	0.141374	0.288926	1.29317	0.247302	0.191237	TRUE	TRUE
246852_at	At5g26880	putative protein various predicted bacterial rRNA methylases	0.794694	0.844214	1.06231	1.29227	0.313762	0.242798		TRUE
256637_at	At3g12030	unknown protein similar to membrane protein GB:BAA86974 GI:6467175 from [Homo sapiens]; supported by full-length cDNA: Ceres: 17143.	0.949886	0.829473	0.873234	1.28916	0.192929	0.149654		TRUE
263289_at	At2g36170	ubiquitin extension protein (UBQ2) identical to GI:166930, GI:166931; supported by cDNA: gi_13430797_gb_AF360311.1_AF360311	0.490462	0.151862	0.309631	1.28716	0.222258	0.172674	TRUE	TRUE
248331_at	At5g52650	putative protein contains similarity to 40S ribosomal protein S10;supported by full-length cDNA: Ceres:91769.	0.256361	0.0524464	0.204581	1.28293	0.558975	0.435702	TRUE	TRUE
258858_at	At3g02080	putative 40S ribosomal protein S19 similar to 40S ribosomal protein S19 GB:P40978 [Oryza sativa]; supported by full-length cDNA: Ceres: 41619.	0.231782	0.0416406	0.179654	1.2829	0.491549	0.383155	TRUE	TRUE
261373_at	At1g53000	CMP-KDO synthetase, putative similar to GB:CAB89846 from [Zea mays]	0.0221156	0.477736	21.6017	1.28217	0.601823	0.469378	TRUE	TRUE
247955_at	At5g56950	nucleosome assembly protein	1.14836	0.29278	0.254954	1.28115	0.44711	0.348991	TRUE	TRUE
251814_at	At3g54890	chlorophyll a/b-binding protein ; supported by cDNA: gi_13265500_gb_AF324692.2_AF324692	-0.432545	0.0524804	0.121329	1.28018	0.549523	0.429255	TRUE	TRUE
264575_at	At1g05190	putative chloroplast 50S ribosomal protein, L6 Similar to Mycobacterium RlpF (gb|Z84395). ESTs gb|T75785,gb|R30580,gb|T04698 come from this gene;supported by full-length cDNA: Ceres:1730.	-0.165	0.135681	0.822311	1.27836	0.131733	0.103048	TRUE	TRUE
263844_at	At2g36930	unknown protein ; supported by cDNA: gi_15027948_gb_AY045831.1_	0.35967	0.0476303	0.132428	1.27805	0.448045	0.350571	TRUE	TRUE
248449_at	At5g51110	putative protein similar to unknown protein (sp|P43335);supported by full-length cDNA: Ceres:8788.	-0.416722	0.00750106	0.0180001	1.27529	0.120488	0.0944782	TRUE	TRUE
262195_at	At1g78040	allergen, putative similar to allergen (Ole e 1) GI:2465129 from [Olea europaea];supported by full-length cDNA: Ceres:22488.	-0.0782716	0.1496	1.91129	1.26922	0.349921	0.275698	TRUE	TRUE
245400_at	At4g17040	ATP-dependent Clp protease proteolytic subunit (ClpR4), putative similar to ATP-dependent Clp protease proteolytic subunit GI:7264063 from [Synechococcus sp.PCC 7942];supported by full-length cDNA: Ceres:36017.	-0.186219	0.108937	0.584995	1.269	0.0849136	0.0669139	TRUE	TRUE
262929_at	At1g65720	hypothetical protein ;supported by full-length cDNA: Ceres:30113.	0.162796	0.0348537	0.214094	1.26233	0.200408	0.15876	TRUE	TRUE
260529_at	At2g47400	putative chloroplast protein CP12 ; supported by full-length cDNA: Ceres: 95662.	-0.187978	0.0381111	0.202742	1.25799	0.168421	0.133881	TRUE	TRUE
266789_at	At2g29020	unknown protein ; supported by full-length cDNA: Ceres: 10164.	0.0249851	0.00640328	0.256284	1.2577	0.19089	0.151776	TRUE	TRUE
266311_at	At2g27130	hypothetical protein predicted by genscan;supported by full-length cDNA: Ceres:8450.	-0.173278	0.45085	2.60188	1.25709	0.504985	0.401708	TRUE	TRUE
250409_at	At5g10860	putative protein 110K5.11, unknown protein, Sorghum bicolor, EMBL:AF124045; supported by cDNA: gi_13605727_gb_AF361845.1_AF361845	0.0629261	0.129426	2.05679	1.25312	0.110641	0.0882921	TRUE	TRUE
266458_at	At2g47710	unknown protein ;supported by full-length cDNA: Ceres:2847.	-0.766242	0.0393765	0.0513891	1.24991	0.366013	0.292831	TRUE	TRUE
254617_s_at	At4g18730	ribosomal protein L11, cytosolic ;supported by full-length cDNA: Ceres:2359.	0.388497	0.00814158	0.0209566	1.24981	0.592519	0.474085	TRUE	TRUE
261218_at	At1g20020	ferredoxin--NADP reductase precursor, putative similar to GB:M25528 from [Mesembryanthemum crystallinum]	-0.341447	0.0398366	0.11667	1.24769	0.0168744	0.0135245	TRUE	TRUE
259119_at	At3g01340	transport protein SEC13, putative similar to protein transport protein SEC13 GB:P53024 [Pichia pastoris];supported by full-length cDNA: Ceres:37331.	0.182012	0.160199	0.88016	1.24563	0.310511	0.24928	TRUE	TRUE
262162_at	At1g78020	unknown protein ;supported by full-length cDNA: Ceres:6082.	-0.0439105	0.404506	9.21204	1.23576	0.29123	0.235668	TRUE	TRUE
258576_at	At3g04230	putative 40S ribosomal protein S16 similar to 40S ribosomal protein S16 GB:AAD22696 [Arabidopsis thaliana]	0.798108	0.205079	0.256956	1.23001	0.548897	0.446253	TRUE	TRUE
258249_s_at	At3g15820	unknown protein ; supported by full-length cDNA: Ceres: 21882.	-0.893253	0.370286	0.414537	1.22727	0.177934	0.144984	TRUE	TRUE
261416_at	At1g07770	ribosomal protein S15 identical to GB:AAA61608 from [Arabidopsis thaliana] (Plant Physiol. 106 (1), 401-402 (1994)); supported by full-length cDNA: Ceres: 5724.	-0.105727	0.106216	1.00462	1.22653	0.20195	0.164651	TRUE	TRUE
247656_at	At5g59890	actin depolymerizing factor 4 - like protein actin depolymerizing factor 4, Arabidopsis thaliana, EMBL:AF102822;supported by full-length cDNA: Ceres:11691.	0.222713	0.252625	1.13431	1.22391	0.0641206	0.05239	TRUE	TRUE
255931_at	At1g12710	hypothetical protein similar to putative phloem-specific lectin GI:3894166 from [Arabidopsis thaliana]	-0.217711	0.181207	0.832327	1.21983	0.049611	0.0406704	TRUE	TRUE
252566_at	At3g46040	cytoplasmic ribosomal protein S15a -like cytoplasmic ribosomal protein S15a, Arabidopsis thaliana, EMBL:ATAF1412	0.475716	0.182115	0.382823	1.21696	0.269147	0.221164	TRUE	TRUE
265895_at	At2g15000	unknown protein ;supported by full-length cDNA: Ceres:19338.	-0.0459911	0.168043	3.6538	1.21569	0.253819	0.208786	TRUE	TRUE
266416_at	At2g38710	unknown protein ; supported by full-length cDNA: Ceres: 17861.	0.242168	0.0910723	0.37607	1.21393	0.179813	0.148125	TRUE	TRUE
262172_at	At1g74970	ribosomal protein S9, putative similar to ribosomal protein S9 GI:5456946 from [Arabidopsis thaliana]; supported by full-length cDNA: Ceres: 250383.	-0.237602	0.134426	0.565762	1.21298	0.152956	0.126099	TRUE	TRUE
246089_at	At5g20570	ring-box protein - like ring-box protein-like, Homo sapiens, PIR:T51146;supported by full-length cDNA: Ceres:29408.	-0.060963	0.0891394	1.46219	1.21219	0.120327	0.0992648	TRUE	TRUE
261179_at	At1g04985	unknown protein	0.484068	0.493166	1.01879	1.20571	0.0933601	0.0774314	TRUE	TRUE
262725_at	At1g43580	hypothetical protein predicted by genemark.hmm;supported by full-length cDNA: Ceres:21835.	-0.237063	0.734656	3.09899	1.20183	0.099831	0.0830655		TRUE
253307_at	At4g33670	putative protein auxin-induced protein, Helianthus annuus, gb:AF030301; supported by cDNA: gi_15215697_gb_AY050377.1_	-0.208623	0.0439116	0.210483	1.19812	0.25597	0.213644	TRUE	TRUE
261304_at	At1g48440	unknown protein ;supported by full-length cDNA: Ceres:18740.	0.343704	0.286412	0.83331	1.19383	0.206225	0.172742	TRUE	TRUE
259186_at	At3g01590	unknown protein similar to possible apospory-associated protein C GB:Q40784 [Pennisetum ciliare];supported by full-length cDNA: Ceres:41354.	0.55815	0.268724	0.481455	1.1914	0.346122	0.290518	TRUE	TRUE
263737_at	At1g60010	unknown protein ;supported by full-length cDNA: Ceres:14471.	-0.782873	0.0960733	0.122719	1.19049	0.442213	0.371454	TRUE	TRUE
258846_at	At3g03070	unknown protein ; supported by full-length cDNA: Ceres: 35785.	-0.0265303	0.102502	3.8636	1.19027	0.531342	0.446406	TRUE	TRUE
263706_s_at	At1g31180	3-methyladenine DNA glycosylase, putative Strong similarity to GB:P29102, 3-isopropylmalate dehydrogenase (IMDH) from Brassica napus. EST gb|F14478 comes from this gene;supported by full-length cDNA: Ceres:34420.	0.146803	0.207199	1.41141	1.18789	0.175279	0.147555	TRUE	TRUE
266570_at	At2g24090	putative chloroplast ribosomal protein L35	-0.064588	0.0302193	0.467879	1.18276	0.519782	0.439466	TRUE	TRUE
257906_at	At3g25520	ribosomal protein, putative similar to 60S ribosomal protein L5 GB:P49625 from [Oryza sativa];supported by full-length cDNA: Ceres:32753.	0.125683	0.0780657	0.621132	1.17945	0.373707	0.31685	TRUE	TRUE
252514_at	At3g46060	GTP-binding protein ara-3 ; supported by cDNA: gi_14334917_gb_AY035132.1_	-0.653193	0.190143	0.291098	1.17715	0.29962	0.254531	TRUE	TRUE
266906_at	At2g34585	Expressed protein ; supported by full-length cDNA: Ceres: 19349.	0.246849	0.242387	0.981924	1.17573	0.118143	0.100485	TRUE	TRUE
261970_at	At1g65960	glutamate decarboxylase (gad), putative similar to glutamate decarboxylase (gad) GI:294111 from [Petunia hybrida]; supported by cDNA: gi_1184959_gb_U46665.1_ATU46665	-0.746075	0.261051	0.3499	1.17152	0.061962	0.0528901	TRUE	TRUE
250935_at	At5g03240	polyubiquitin (UBQ3) identical to GI:928809; supported by full-length cDNA: Ceres: 20908.	0.155397	0.70359	4.52768	1.16228	0.53225	0.457934		TRUE
258656_at	At3g09900	putative Ras-like GTP-binding protein contains Pfam profile: PF00071 Ras family;supported by full-length cDNA: Ceres:10506.	-0.493018	0.0565667	0.114735	1.16186	0.209511	0.180323	TRUE	TRUE
259238_at	At3g11400	putative eukaryotic translation initiation factor 3 subunit similar to eukaryotic translation initiation factor 3 subunit GB:AAB71866 [Homo sapiens]; supported by full-length cDNA: Ceres: 39231.	0.225127	0.0989198	0.439395	1.16158	0.258515	0.222554	TRUE	TRUE
260127_at	At1g36320	hypothetical protein similar to hypothetical protein GB:CAB37532 from [Arabidopsis thaliana], predicted by genscan+;supported by full-length cDNA: Ceres:16186.	-0.0330449	0.0125447	0.379626	1.16118	0.408059	0.351418	TRUE	TRUE
253336_at	At4g33250	putative protein Caenorhabditis elegans cosmid, gene T16G1.11,PID:e1349366; supported by cDNA: gi_14335023_gb_AY037191.1_	0.451183	0.0449149	0.099549	1.15601	0.527909	0.456665	TRUE	TRUE
267370_at	At2g44525	unknown protein ;supported by full-length cDNA: Ceres:8402.	0.287035	0.087798	0.305879	1.15384	0.114258	0.099024	TRUE	TRUE
250229_at	At5g13850	putative protein contains similarity to nascent polypeptide associated complex alpha chain	0.363203	0.426623	1.17461	1.15325	0.1579	0.136918	TRUE	TRUE
267430_at	At2g34860	unknown protein	-0.803823	0.0934487	0.116255	1.15266	0.211343	0.183351	TRUE	TRUE
266927_at	At2g45960	aquaporin (plasma membrane intrinsic protein 1B) identical to GB:Z17399, GB:Z17424, and GB:68293;supported by full-length cDNA: Ceres:108944.	0.133012	0.108934	0.818979	1.15116	0.00260312	0.00226131	TRUE	TRUE
260946_at	At1g06010	hypothetical protein predicted by genemark.hmm	0.0108397	0.0896989	8.27502	1.14187	0.0143666	0.0125816	TRUE	TRUE
263777_at	At2g46450	putative cyclic nucleotide-regulated ion channel protein	-3.30137	0.341573	0.103464	1.13966	0.30203	0.265017	TRUE	TRUE
267001_at	At2g34470	putative urease accessory protein ; supported by full-length cDNA: Ceres: 18513.	-0.223664	0.116705	0.521785	1.13849	0.00530428	0.00465906	TRUE	TRUE
250144_at	At5g14680	putative protein various predicted proteins, Arabidopsis thaliana	0.740279	0.305005	0.412013	1.12483	0.23211	0.20635	TRUE	TRUE
247247_at	At5g64650	50S ribosomal protein L17 ;supported by full-length cDNA: Ceres:2806.	0.19396	0.117603	0.606329	1.12171	0.34545	0.307968	TRUE	TRUE
263267_at	At2g16510	putative vacuolar proton-ATPase 16 kDa proteolipid identical to GB:L44581	0.360034	0.00469228	0.0130329	1.12169	0.146734	0.130815	TRUE	TRUE
255442_at	At4g02580	predicted NADH dehydrogenase 24 kD subunit similar to N. crassa NADH-ubiquinone dehydrogenase 24 kD subunit precursor, GenBank accession number P40915; supported by cDNA: gi_15450450_gb_AY052326.1_	0.422242	0.0355586	0.0842139	1.12123	0.37831	0.337406	TRUE	TRUE
253775_at	At4g28440	putative protein T01B08.14 gene, BAC T01B08, Arabidopsis thaliana, PATCHX:G1707012; supported by full-length cDNA: Ceres: 41008.	0.651146	0.176118	0.270474	1.11694	0.497584	0.445488	TRUE	TRUE
258052_at	At3g16190	putative hydrolase predicted by genemark.hmm; contains Pfam profile: PF00857 isochorismatase familysupported by full-length cDNA: Ceres:24775.	-0.325885	0.296073	0.908522	1.11007	0.148742	0.133994	TRUE	TRUE
253901_at	At4g27090	ribosomal protein L14 -like protein ribosomal protein L14 - Human,PIR3:JC5954; supported by cDNA: gi_14190382_gb_AF378869.1_AF378869	0.190688	0.0313944	0.164637	1.11001	0.322983	0.290974	TRUE	TRUE
253462_at	At4g32150	synaptobrevin-like protein synaptobrevin-like protein, Mus musculus;supported by full-length cDNA: Ceres:41543.	0.200145	0.0959504	0.479404	1.10864	0.338101	0.304968	TRUE	TRUE
259625_at	At1g42970	glyceraldehyde-3-phosphate dehydrogenase identical to glyceraldehyde-3-phosphate dehydrogenase GI:166708 [Arabidopsis thaliana] (Gene 104, 133-138 (1991)); supported by cDNA: gi_14517407_gb_AY039539.1_	-0.178429	0.128921	0.722533	1.10863	0.241197	0.217563	TRUE	TRUE
258993_at	At3g08940	putative chlorophyll a/b-binding protein similar to chlorophyll a/b-binding protein (CP29) GB:S33443 [Arabidopsis thaliana], identical to Lhcb4.2 protein GB:AAD28774 [Arabidopsis thaliana]; supported by cDNA: gi_4741953_gb_AF134127.1_AF134127	-1.86415	0.117263	0.0629042	1.10825	0.262703	0.237043	TRUE	TRUE
253273_at	At4g34180	putative protein hypothetical protein slr2121, Synechocystis sp., PIR2:S75497;supported by full-length cDNA: Ceres:8686.	1.24401	0.290781	0.233745	1.10681	0.211078	0.190707	TRUE	TRUE
253442_at	At4g32530	H+-transporting ATPase - like protein H+-transporting ATPase, Saccharomyces cerevisiae, PIR2:A34633; supported by cDNA: gi_14596150_gb_AY042863.1_	0.381166	0.0174006	0.0456511	1.10494	0.194857	0.17635	TRUE	TRUE
251885_at	At3g54050	fructose-bisphosphatase precursor ; supported by cDNA: gi_14532619_gb_AY039934.1_	-0.533358	0.076839	0.144066	1.10295	0.18026	0.163434	TRUE	TRUE
250317_at	At5g12250	tubulin beta-6 chain (sp|P29514) ; supported by cDNA: gi_13430695_gb_AF360260.1_AF360260	-0.406549	0.208129	0.51194	1.09989	0.390402	0.354946	TRUE	TRUE
255302_at	At4g04830	putative protein similar to transcriptional regulator;supported by full-length cDNA: Ceres:9218.	0.099054	0.480323	4.8491	1.09661	0.381447	0.347843	TRUE	TRUE
251834_at	At3g55170	ribosomal protein L35 -like various ribosomal L35 proteins	0.793354	0.351554	0.443124	1.09568	0.471802	0.430603	TRUE	TRUE
260579_at	At2g47380	putative cytochrome c oxidase Vc subunit	0.264529	0.0607549	0.229672	1.09409	0.344876	0.315216	TRUE	TRUE
248473_at	At5g50810	small zinc finger-like protein ;supported by full-length cDNA: Ceres:33833.	0.107444	0.0610636	0.568329	1.09268	0.4468	0.408902	TRUE	TRUE
255556_at	At4g01940	putative NifU-like metallocluster assembly factor similar to apricot NifU homolog partial CDS, GenBank accession number U95179; supported by cDNA: gi_14517433_gb_AY039552.1_	-0.140542	0.316308	2.25063	1.09232	0.177792	0.162766	TRUE	TRUE
249525_at	At5g38650	putative protein similar to unknown protein (gb|AAB95243.1);supported by full-length cDNA: Ceres:42336.	-0.102374	0.158158	1.5449	1.09014	0.357002	0.327483	TRUE	TRUE
246442_at	At5g17610	hypothetical protein ;supported by full-length cDNA: Ceres:96001.	0.362586	0.180997	0.499184	1.08998	0.110179	0.101084	TRUE	TRUE
262418_at	At1g50320	thioredoxin, putative similar to thioredoxin x GB:AAF15952 GI:6539616 from [Arabidopsis thaliana];supported by full-length cDNA: Ceres:22429.	-0.664609	0.151936	0.228609	1.08719	0.0420292	0.0386586	TRUE	TRUE
256301_at	At1g69510	unknown protein ;supported by full-length cDNA: Ceres:10857.	-0.165033	0.417257	2.52832	1.08584	0.247244	0.227699	TRUE	TRUE
262116_at	At1g02816	Expressed protein ; supported by full-length cDNA: Ceres: 28445.	0.219863	0.140758	0.640208	1.08533	0.00357966	0.00329823	TRUE	TRUE
253266_s_at	At4g34080	putative protein predicted protein, Arabidopsis thaliana, PATCHX:G2347201	0.437079	0.068955	0.157763	1.0837	0.465088	0.429168	TRUE	TRUE
249945_at	At5g22440	60S ribosomal protein L10A ; supported by cDNA: gi_14335147_gb_AY037253.1_	0.47915	0.0638292	0.133213	1.08092	0.294153	0.272131	TRUE	TRUE
262312_at	At1g70830	hypothetical protein similar to putative ripening-related protein GI:7406710 from [Vitis vinifera]	-0.873108	0.123307	0.141228	1.08092	0.300551	0.278052	TRUE	TRUE
255458_at	At4g02840	small nuclear riboprotein Sm-D1-like protein strong similarity to Sm-D ribonucleoprotein autoantigen - Homo sapiens,PIR2:A27668;supported by full-length cDNA: Ceres:11560.	0.396503	0.179565	0.452872	1.07784	0.511625	0.474674	TRUE	TRUE
251222_at	At3g62580	putative membrane protein clone:2-72. - Mus musculus, EMBL:AB030201; supported by cDNA: gi_15724186_gb_AF411796.1_AF411796	0.41905	0.104236	0.248743	1.07494	0.0389755	0.0362583	TRUE	TRUE
254328_at	At4g22570	adenine phosphoribosyltransferase (EC 2.4.2.7) - like protein adenine phosphoribosyltransferase, Triticum aestivum, T06263; supported by full-length cDNA: Ceres: 11009.	-0.24604	0.107797	0.43813	1.06987	0.199579	0.186544	TRUE	TRUE
264292_at	At1g78790	hypothetical protein predicted by genemark.hmm	0.334196	0.184242	0.551301	1.06952	0.270436	0.252857	TRUE	TRUE
258788_at	At3g11780	unknown protein ;supported by full-length cDNA: Ceres:250294.	0.251618	0.194606	0.773419	1.06581	0.342488	0.321342	TRUE	TRUE
258730_at	At3g11730	putative GTP-binding protein (ATFP8) identical to ATFP8 GB:AAD00111 [Arabidopsis thaliana]; supported by cDNA: gi_4097556_gb_U64911.1_ATU64911	0.150232	0.111109	0.739583	1.06394	0.150286	0.141255	TRUE	TRUE
255778_at	At1g18640	3-phosphoserine phosphatase identical to 3-phosphoserine phosphatase GI:3759177 from [Arabidopsis thaliana];supported by full-length cDNA: Ceres:34821.	0.151989	0.610906	4.01941	1.06132	0.0743539	0.0700581		TRUE
254040_at	At4g25900	possible apospory-associated like protein Pennisetum ciliare possible apospory-associated mRNA clone pSUB C, PID:g549984;supported by full-length cDNA: Ceres:37817.	0.135712	0.19726	1.45352	1.05436	0.0948859	0.0899939	TRUE	TRUE
257686_at	At3g12790	unknown protein similar to unknown protein GB:AAD37022 from [Arabidopsis thaliana]	-0.0509449	0.029196	0.573091	1.05217	0.0724063	0.0688163	TRUE	TRUE
253639_at	At4g30550	putative protein component of aniline dioxygenase (GMP synthase like protein) - Acinetobacter sp.,PID:d1013698;supported by full-length cDNA: Ceres:29388.	0.0492586	0.482009	9.78528	1.05061	0.144324	0.137372	TRUE	TRUE
266258_at	At2g27720	60S acidic ribosomal protein P2 ;supported by full-length cDNA: Ceres:19986.	0.460143	0.0409189	0.0889265	1.04523	0.441214	0.422121	TRUE	TRUE
256342_at	At1g72020	unknown protein ; supported by full-length cDNA: Ceres: 2031.	0.265434	0.238859	0.899881	1.04478	0.115144	0.110209	TRUE	TRUE
252922_at	At4g39040	putative protein	-0.753635	0.0701779	0.0931192	1.04447	0.393862	0.377094	TRUE	TRUE
265826_at	At2g35795	hypothetical protein predicted by genefinder and genscan;supported by full-length cDNA: Ceres:112110.	1.214	0.320512	0.264012	1.04407	0.107188	0.102663	TRUE	TRUE
262700_at	At1g76020	unknown protein	0.450896	0.0914354	0.202786	1.03627	0.0354498	0.0342089	TRUE	TRUE
251186_at	At3g62790	putative protein unknown protein At2g47690 - Arabidopsis thaliana, EMBL:AC005309; supported by full-length cDNA: Ceres: 6853.	0.0985828	0.228824	2.32114	1.03419	0.384332	0.371628	TRUE	TRUE
245342_at	At4g16720	ribosomal protein ;supported by full-length cDNA: Ceres:23771.	0.299772	0.0530858	0.177087	1.0311	0.245493	0.238089	TRUE	TRUE
253049_at	At4g37300	putative protein ; supported by cDNA: gi_14517511_gb_AY039591.1_	-0.599473	0.128561	0.214456	1.03024	0.185246	0.179808	TRUE	TRUE
249177_at	At5g42850	unknown protein ;supported by full-length cDNA: Ceres:23293.	0.239508	0.642624	2.6831	1.02805	0.198574	0.193157		TRUE
258432_at	At3g16570	unknown protein ;supported by full-length cDNA: Ceres:112601.	-0.242909	0.181859	0.74867	1.02703	0.432404	0.421023	TRUE	TRUE
245980_at	At5g13140	putative protein ;supported by full-length cDNA: Ceres:14064.	0.233699	0.149354	0.639087	1.02694	0.0787814	0.076715	TRUE	TRUE
262676_at	At1g75950	SKP1/ASK1 (At1) identical to Skp1a GI:3068807, Skp1p GI:1432083 and UIP1 GI:3719209 from [Arabidopsis thaliana]	0.316332	0.01313	0.041507	1.02653	0.16815	0.163805	TRUE	TRUE
246384_at	At1g77370	glutaredoxin, putative similar to glutaredoxin GI:1732424 from [Ricinus communis]	0.655629	0.447795	0.683001	1.02397	0.182092	0.177829	TRUE	TRUE
263665_at	At1g04480	putative putative 60S ribosomal protein L17 identical to GB:AAB80655; supported by full-length cDNA: Ceres: 4513.	0.523035	0.0419045	0.080118	1.02068	0.0263251	0.0257917	TRUE	TRUE
266278_at	At2g29300	putative tropinone reductase	-1.19316	0.0526995	0.0441681	1.01935	0.439263	0.430925	TRUE	TRUE
264545_at	At1g55670	photosystem I subunit V precursor, putative similar to photosystem I subunit V precursor GB:CAB52748 GI:5734520 from [Arabidopsis thaliana]; supported by cDNA: gi_13265559_gb_AF324710.2_AF324710	-0.315679	0.0486845	0.154221	1.01926	0.42248	0.414498	TRUE	TRUE
249015_at	At5g44730	Dreg-2 like protein	0.54509	0.179084	0.32854	1.01836	0.450559	0.442435	TRUE	TRUE
255816_at	At2g33470	unknown protein ;supported by full-length cDNA: Ceres:19302.	0.293128	0.239603	0.817402	1.01759	0.48788	0.479446	TRUE	TRUE
258000_at	At3g28940	AIG2-like protein similar to AIG2 protein GB:P54121 from [Arabidopsis thaliana];supported by full-length cDNA: Ceres:5137.	-0.025394	0.130209	5.12756	1.01522	0.369575	0.364034	TRUE	TRUE
267400_at	At2g26240	unknown protein	0.122314	0.164325	1.34347	1.01475	0.0354446	0.0349294	TRUE	TRUE
259184_at	At3g01520	unknown protein ;supported by full-length cDNA: Ceres:102038.	-0.244417	0.232342	0.950597	1.01429	0.119568	0.117883	TRUE	TRUE
257674_at	At3g20390	translational inhibitor protein, putative similar to GB:NP_005827 from [Homo sapiens], contains Pfam profile: PF01042 Domain of unknown function;supported by full-length cDNA: Ceres:20767.	0.400979	0.0593354	0.147976	1.01415	0.42073	0.414859	TRUE	TRUE
248421_at	At5g51510	unknown protein ;supported by full-length cDNA: Ceres:20287.	0.246595	0.110226	0.446992	1.01148	0.367385	0.363214	TRUE	TRUE
264372_at	At1g11840	lactoylglutathione lyase-like protein Similar to protein gb|Z74962 from Brassica oleracea which is similar to bacterial YRN1 and HEAHIO proteins. ESTs gb|T21954, gb|T04283, gb|Z37609, gb|N37366, gb|R90704, gb|F15500 and gb|F14353 come from this gene;supported by full-length cDNA: Ceres:39107.	0.678	0.318819	0.470234	1.01098	0.146312	0.144723	TRUE	TRUE
251721_s_at	At3g56190	alpha-soluble NSF attachment protein ; supported by cDNA: gi_6013203_gb_AF177989.1_AF177989	0.287726	0.246701	0.857418	1.00765	0.0993192	0.0985651	TRUE	TRUE
266535_s_at	At2g16930	50S ribosomal protein L27 ;supported by full-length cDNA: Ceres:17067.	0.421379	0.183784	0.436148	1.00728	0.230661	0.228994	TRUE	TRUE
259343_s_at	At3g03780	putative methionine synthase similar to cobalamin-independent methionine synthase GB:AAC50037 [Arabidopsis thaliana];supported by full-length cDNA: Ceres:111720.	-0.508502	0.283609	0.557734	1.0027	0.115702	0.115391	TRUE	TRUE
258079_at	At3g25940	hypothetical protein predicted by genscan+;supported by full-length cDNA: Ceres:102455.	0.220067	0.127583	0.579748	1.00262	0.024081	0.0240181	TRUE	TRUE
261583_at	At1g01090	pyruvate dehydrogenase E1 alpha subunit identical to pyruvate dehydrogenase E1 alpha subunit GB:AAB86803 GI:2454182 from [Arabidopsis thaliana]; supported by cDNA: gi_15450706_gb_AY052721.1_	-0.00950629	0.102916	10.8261	1.00134	0.0980859	0.0979548	TRUE	TRUE
245238_at	At4g25570	putative protein similarity to cytochrome b561, Homo sapiens, PIR2:S53321~contains EST gb:AA720180, R65413, T46072, AA728528, T04182, T04807, Z37601, F19849, T8828200;supported by full-length cDNA: Ceres:15975.	0.135954	0.0655408	0.482081	1.00104	0.35226	0.351893	TRUE	TRUE

## Sheet: TC down
Probe Set ID	LOCUS	Descriptions	AVE Total (3h/WT)	STDEV Total (3h/WT)	CV Total	AVE PL/NP (3h/WT)	STDEV PL/NP (3h/WT)	CV PL/NP	Good data for Total	Good data for PL/NP
267126_s_at	At2g23590	putative acetone-cyanohydrin lyase	-3.35549	0.0581004	0.017315	-0.860076	0.8508	0.989215	TRUE
263777_at	At2g46450	putative cyclic nucleotide-regulated ion channel protein	-3.30137	0.341573	0.103464	1.13966	0.30203	0.265017	TRUE	TRUE
256617_at	At3g22240	unknown protein ; supported by full-length cDNA: Ceres: 368.	-3.23864	0.512231	0.158163	-0.219515	0.817613	3.72463	TRUE
255298_at	At4g04840	putative protein similar to transcriptional regulator	-3.13317	1.04636	0.333964	-0.830284	0.0839583	0.10112	TRUE	TRUE
249265_at	At5g41700	E2, ubiquitin-conjugating enzyme 8 (UBC8) identical to gi:297882, SP:P35131;supported by full-length cDNA: Ceres:16865.	-3.00642	0.0208718	0.00694239	1.11915	0.562284	0.502419	TRUE
260603_at	At1g55960	membrane related protein CP5, putative similar to GB:AAD28760 from [Arabidopsis thaliana]; supported by cDNA: gi_16604620_gb_AY059755.1_	-2.86766	0.745858	0.260093	-1.05432	0.555734	0.527103	TRUE
249010_at	At5g44580	unknown protein ; supported by cDNA: gi_15027902_gb_AY045808.1_	-2.69612	0.828033	0.30712	0.0783576	0.359824	4.59208	TRUE	TRUE
264899_at	At1g23130	unknown protein similar to ripening-induced protein, gp|AJ001449|2465015 and major#latex protein, gp|X91961|1107495; location of ESTs gb|T45139 and gb|T43456; supported by cDNA: gi_14517377_gb_AY039523.1_	-2.46126	0.329598	0.133914	0.879038	0.286651	0.326096	TRUE	TRUE
250058_at	At5g17870	plastid-specific ribosomal protein 6 precursor (Psrp-6) - like plastid-specific ribosomal protein 6 precursor (Psrp-6), Spinacia oleracea, EMBL:AF245292;supported by full-length cDNA: Ceres:267004.	-2.38625	0.00655568	0.00274727	0.205227	0.136608	0.665643	TRUE	TRUE
245729_at	At1g73490	unknown protein	-2.35578	0.0741041	0.0314563	0.00885663	0.675441	76.2638	TRUE
265511_at	At2g05540	putative glycine-rich protein ; supported by cDNA: gi_15215617_gb_AY050337.1_	-2.34672	0.559205	0.238292	-0.410751	0.154888	0.377086	TRUE	TRUE
257008_at	At3g14210	myrosinase-associated protein, putative similar to GB:CAA71238 from [Brassica napus], conatains Pfam profile:PF00657 Lipase/Acylhydrolase with GDSL-like motif; supported by cDNA: gi_15450434_gb_AY052318.1_	-2.32128	0.153636	0.066186	0.360054	0.0384475	0.106783	TRUE	TRUE
258468_at	At3g06070	unknown protein predicted by genscan+;supported by full-length cDNA: Ceres:153279.	-2.27802	1.13689	0.499069	0.284193	0.0303085	0.106648	TRUE	TRUE
254553_at	At4g19530	TMV resistance protein N - like TMV resistance protein N, Nicotiana glutinosa, PIR2:A54810	-2.25614	0.519477	0.23025	-0.603796	0.483054	0.800028	TRUE	TRUE
249073_at	At5g44020	vegetative storage protein-like ;supported by full-length cDNA: Ceres:27372.	-2.2422	1.08575	0.484231	0.675929	0.0524632	0.0776164	TRUE	TRUE
253305_at	At4g33666	Expressed protein ; supported by full-length cDNA: Ceres: 38416.	-2.24002	0.68743	0.306886	0.111193	0.225748	2.03024	TRUE	TRUE
262986_at	At1g23390	unknown protein similar to hypothetical protein GB:AAF27090 GI:6730669 from (Arabidopsis thaliana);supported by full-length cDNA: Ceres:101865.	-2.22742	1.18426	0.531676	-0.192738	0.233914	1.21363	TRUE	TRUE
258402_at	At3g15450	unknown protein very similar to unknown protein GB:AAC39468 from [Arabidopsis thaliana]; supported by cDNA: gi_14335087_gb_AY037223.1_	-2.18944	0.425332	0.194265	0.0764784	0.00874511	0.114348	TRUE	TRUE
247540_at	At5g61590	ethylene responsive element binding factor - like ethylene responsive element binding factor 5, Arabidopsis thaliana, SWISSPROT:ERF5_ARATH;supported by full-length cDNA: Ceres:19893.	-2.15802	1.02137	0.473289	-0.454035	0.129376	0.284948	TRUE	TRUE
252367_at	At3g48360	putative protein MEL-26, Caenorhabditis elegans, U67737; supported by cDNA: gi_14532781_gb_AY040015.1_	-2.11868	0.617797	0.291595	-0.246975	0.362008	1.46577	TRUE	TRUE
249866_at	At5g23010	2-isopropylmalate synthase-like; homocitrate synthase-like ; supported by cDNA: gi_12330688_gb_AF327648.1_AF327648	-2.11835	0.219591	0.103661	-1.1421	0.323313	0.283086	TRUE	TRUE
267357_at	At2g40000	putative nematode-resistance protein ;supported by full-length cDNA: Ceres:35056.	-2.11221	0.0644069	0.0304926	-0.496401	0.620252	1.2495	TRUE
248566_s_at	At5g49730	FRO2-like protein; NADPH oxidase-like	-2.10685	1.41247	0.670417	-0.599652	0.155299	0.258982	TRUE	TRUE
265724_at	At2g32100	hypothetical protein predicted by genscan	-2.06562	0.711218	0.344312	-0.263311	0.364236	1.38329	TRUE	TRUE
262884_at	At1g64720	membrane related protein CP5, putative similar to membrane related protein CP5 GI:4741929 from [Arabidopsis thaliana]; supported by cDNA: gi_4741928_gb_AF130253.1_AF130253	-2.04256	0.130598	0.0639386	0.0801915	0.398162	4.96514	TRUE	TRUE
254560_at	At4g19110	kinase-like protein protein kinase rck, Mus musculus, PIR2:I48733; supported by cDNA: gi_14532759_gb_AY040004.1_	-2.00913	0.0826117	0.0411182	-1.5877	0.12389	0.0780315	TRUE	TRUE
253004_at	At4g38330	putative protein	-2.00377	0.630384	0.314599	1.87908	0.0533897	0.0284127	TRUE	TRUE
255852_at	At1g66970	unknown protein	-2.00065	0.773157	0.386453	-0.665703	0.0581421	0.0873395	TRUE	TRUE
254327_at	At4g22490	RCc3- like protein RCc3 protein, Oryza sativa, PIR2:S53012;supported by full-length cDNA: Ceres:270276.	-1.99281	0.641183	0.321748	-0.362714	0.455901	1.25691	TRUE	TRUE
249923_at	At5g19120	conglutin gamma - like protein conglutin gamma precursor, Lupinus angustifolius, PIR:S21426; supported by cDNA: gi_15010797_gb_AY045700.1_	-1.9903	0.614764	0.308879	-0.151007	0.297076	1.96729	TRUE	TRUE
258049_at	At3g16220	hypothetical protein similar to CGI-18 protein GB:AAD27727 [Homo sapiens]	-1.98932	0.281536	0.141523	-0.139328	0.333277	2.39203	TRUE	TRUE
249331_at	At5g40950	50S ribosomal protein L27 ;supported by full-length cDNA: Ceres:152076.	-1.98517	0.525709	0.264818	-0.278848	0.629185	2.25637	TRUE
258497_at	At3g02380	putative flowering-time gene CONSTANS (COL2) identical to putative flowering-time gene CONSTANS (COL2) GB:AAB67879 GI:1507699 (Arabidopsis thaliana);supported by full-length cDNA: Ceres:949.	-1.95595	0.0189094	0.00966761	0.0716002	0.460957	6.43793	TRUE	TRUE
254835_s_at	At4g12310	flavonoid 3,5-hydroxylase -like protein flavonoid 3 ,5 -hydroxylase - Campanula medium, PID:d1003951	-1.95085	0.528748	0.271035	-0.49712	0.227918	0.458478	TRUE	TRUE
266279_at	At2g29290	putative tropinone reductase	-1.91659	0.861272	0.449377	0.0425563	0.143363	3.36879	TRUE	TRUE
258993_at	At3g08940	putative chlorophyll a/b-binding protein similar to chlorophyll a/b-binding protein (CP29) GB:S33443 [Arabidopsis thaliana], identical to Lhcb4.2 protein GB:AAD28774 [Arabidopsis thaliana]; supported by cDNA: gi_4741953_gb_AF134127.1_AF134127	-1.86415	0.117263	0.0629042	1.10825	0.262703	0.237043	TRUE	TRUE
262790_at	At1g10840	putative translation initiation factor similar to gb|U54559 eIF3-p40 subunit from Homo sapiens and is a member of the PF|01398 Mov34 family. ESTs gb|N96623 and gb|N07519 come from this gene;supported by full-length cDNA: Ceres:34385.	-1.8575	0.872553	0.469747	-2.57123	0.250195	0.0973056	TRUE	TRUE
262499_at	At1g21770	unknown protein EST gb|T41993 comes from this gene;supported by full-length cDNA: Ceres:97320.	-1.85218	0.324597	0.175252	0.552852	0.242664	0.438931	TRUE	TRUE
260287_at	At1g80440	unknown protein contains two Kelch motifs; supported by full-length cDNA: Ceres: 32885.	-1.81994	0.0624849	0.0343336	0.0425201	0.0190344	0.447655	TRUE	TRUE
264963_at	At1g60600	hypothetical protein predicted by genemark.hmm	-1.81456	0.23301	0.128411	-1.16724	0.607943	0.52084	TRUE
248683_at	At5g48490	putative protein similar to unknown protein (pir||S72530);supported by full-length cDNA: Ceres:32925.	-1.81102	0.560839	0.309682	0.258841	0.176137	0.680485	TRUE	TRUE
249610_at	At5g37360	putative protein	-1.80705	0.22159	0.122625	0.071102	0.29734	4.18187	TRUE	TRUE
266656_at	At2g25900	putative CCCH-type zinc finger protein identical to GB:U81238;supported by full-length cDNA: Ceres:39893.	-1.8013	0.607165	0.337071	-0.34044	0.14741	0.432998	TRUE	TRUE
254746_at	At4g12980	putative protein hypothetical protein - Arabidopsis thaliana,PIR2:H71441;supported by full-length cDNA: Ceres:4642.	-1.80027	0.69348	0.38521	-0.710759	0.442784	0.622973	TRUE	TRUE
251036_at	At5g02160	putative protein ; supported by cDNA: gi_13358223_gb_AF325034.2_AF325034	-1.78449	0.586211	0.328504	0.318043	0.613919	1.9303	TRUE
267238_at	At2g44130	unknown protein ;supported by full-length cDNA: Ceres:6950.	-1.78348	0.240601	0.134905	-0.453132	0.270553	0.597073	TRUE	TRUE
249862_at	At5g22920	PGPD14 protein ;supported by full-length cDNA: Ceres:41666.	-1.75099	0.473865	0.270627	0.135386	0.0273284	0.201856	TRUE	TRUE
262259_s_at	At1g53870	hypothetical protein predicted by genemark.hmm;supported by full-length cDNA: Ceres:1094.	-1.74329	1.00812	0.578288	0.34525	0.777432	2.25179	TRUE
251869_at	At3g54500	putative protein	-1.73414	0.84121	0.485089	-0.532261	0.425573	0.799558	TRUE	TRUE
251727_at	At3g56290	putative protein	-1.73162	0.654244	0.377822	0.520083	0.446661	0.858826	TRUE	TRUE
245399_at	At4g17340	membrane channel like protein ;supported by full-length cDNA: Ceres:99796.	-1.72577	0.482335	0.279489	-0.0745567	0.0190027	0.254875	TRUE	TRUE
266805_at	At2g30010	hypothetical protein ;supported by full-length cDNA: Ceres:38891.	-1.71603	0.425378	0.247884	-0.73555	0.123965	0.168533	TRUE	TRUE
264774_at	At1g22890	unknown protein	-1.71299	0.756002	0.441336	0.724834	0.451856	0.623392	TRUE	TRUE
255982_at	At1g34000	hypothetical protein contains similarity to photosystem II 22 kDa protein GI:6006279 from [Arabidopsis thaliana];supported by full-length cDNA: Ceres:11084.	-1.70986	0.083362	0.0487536	-0.34574	0.170998	0.494587	TRUE	TRUE
245219_at	At1g59124	viral resistance protein, putative similar to viral resistance protein GI:7110565 from [Arabidopsis thaliana]	-1.69287	0.159124	0.0939966	-1.26949	0.328329	0.258631	TRUE	TRUE
266168_at	At2g38870	putative protease inhibitor ;supported by full-length cDNA: Ceres:11662.	-1.69174	0.677083	0.400227	1.0895	1.06483	0.977353	TRUE
261409_at	At1g07640	zinc finger protein OBP2 identical to GB:AAD38986 from [Arabidopsis thaliana];supported by full-length cDNA: Ceres:4289.	-1.66458	0.388699	0.233511	-0.120855	0.26741	2.21265	TRUE	TRUE
257710_at	At3g27350	unknown protein ;supported by full-length cDNA: Ceres:20618.	-1.66207	0.0851958	0.0512589	-0.353554	0.659129	1.86429	TRUE
264421_at	At1g43170	ribosomal protein identical to ribosomal protein GI:166858 from [Arabidopsis thaliana];supported by full-length cDNA: Ceres:14534.	-1.65476	0.263792	0.159414	1.08087	0.704157	0.651475	TRUE
261958_at	At1g64500	peptide transporter, putative predicted by genemark.hmm; supported by cDNA: gi_15810442_gb_AY056260.1_	-1.64398	0.141918	0.0863261	-1.3418	1.00106	0.746054	TRUE
259783_at	At1g29510	auxin-induced protein, putative similar to SP:P33083 from [Glycine max];supported by full-length cDNA: Ceres:9311.	-1.64291	0.742021	0.451652	-0.586766	0.416231	0.709365	TRUE	TRUE
262341_at	At1g64230	E2, ubiquitin-conjugating enzyme, putative similar to ubiquitin-conjugating enzyme GB:P35135 from [Lycopersicon esculentum]; supported by cDNA: gi_14326528_gb_AF385718.1_AF385718	-1.63139	0.116774	0.0715794	0.815603	0.720721	0.883666	TRUE
250007_at	At5g18670	beta-amylase-like proten beta-amylase - Prunus armeniaca, EMBL:AF139501;supported by full-length cDNA: Ceres:30798.	-1.62882	0.262871	0.161387	-0.458294	0.18187	0.396842	TRUE	TRUE
256299_at	At1g69530	expansin (At-EXP1) identical to expansin (At-EXP1) [Arabidopsis thaliana] GI:1041702;supported by full-length cDNA: Ceres:255048.	-1.6183	0.801003	0.494965	0.354678	0.501098	1.41282	TRUE
262637_at	At1g06640	oxidoreductase, putative contains Pfam profile: PF00671 Iron/Ascorbate oxidoreductase family; supported by cDNA: gi_13430545_gb_AF360185.1_AF360185	-1.6167	0.356599	0.220572	0.0794909	0.107118	1.34755	TRUE	TRUE
263595_at	At2g01890	putative purple acid phosphatase contains metallo-phosphoesterase motif (PS50185)	-1.61291	0.0206169	0.0127824	0.302253	0.0642219	0.212477	TRUE	TRUE
262908_at	At1g59900	pyruvate dehydrogenase e1 alpha subunit, putative similar to pyruvate dehydrogenase e1 alpha subunit GI:473168 from [Solanum tuberosum];supported by full-length cDNA: Ceres:37506.	-1.60434	0.076318	0.0475698	-0.158891	0.451278	2.84017	TRUE	TRUE
254638_at	At4g18740	hypothetical protein	-1.59886	0.370723	0.231866	-0.398365	0.480375	1.20587	TRUE	TRUE
259896_at	At1g71500	unknown protein ;supported by full-length cDNA: Ceres:33022.	-1.58915	0.175619	0.110511	0.743475	0.115146	0.154875	TRUE	TRUE
256304_at	At1g69523	Expressed protein ; supported by cDNA: gi_15450408_gb_AY052305.1_	-1.58874	0.230116	0.144842	-0.222696	0.197065	0.884904	TRUE	TRUE
262399_at	At1g49500	unknown protein ;supported by full-length cDNA: Ceres:33047.	-1.58042	0.210562	0.133232	-0.164854	0.226822	1.3759	TRUE	TRUE
261016_at	At1g26560	beta-glucosidase, putative similar to beta-glucosidase GB:L41869 GI:804655 from [Hordeum vulgare];supported by full-length cDNA: Ceres:125606.	-1.56079	0.524498	0.336046	-0.612945	0.395459	0.645178	TRUE	TRUE
266072_at	At2g18700	putative trehalose-6-phosphate synthase	-1.55916	0.0935685	0.0600121	-0.0862323	0.22844	2.64913	TRUE	TRUE
263019_at	At1g23870	trehalose 6-phosphate synthase, putative similar to trehalose 6-phosphate synthase GB:CAA09463 GI:3647365 from [Yarrowia lipolytica]	-1.5585	0.201826	0.1295	-0.650939	0.843234	1.29541	TRUE
248311_at	At5g52570	beta-carotene hydroxylase	-1.55613	0.114486	0.0735711	-0.69214	0.0468566	0.0676982	TRUE	TRUE
246339_at	At3g44890	RP19 gene for chloroplast ribosomal protein CL9 ;supported by full-length cDNA: Ceres:13554.	-1.55023	0.20453	0.131935	0.0360054	0.344037	9.55515	TRUE	TRUE
264014_at	At2g21210	putative auxin-regulated protein	-1.55006	0.409483	0.264172	-0.201215	0.244927	1.21724	TRUE	TRUE
250099_at	At5g17300	unknown protein ; supported by cDNA: gi_14190364_gb_AF378860.1_AF378860	-1.54242	0.643156	0.416979	-0.214642	0.32001	1.4909	TRUE	TRUE
246888_at	At5g26270	putative protein	-1.52865	0.11521	0.0753672	0.802724	1.21329	1.51146	TRUE
261926_at	At1g22530	unknown protein	-1.52064	0.149162	0.0980916	-0.488428	0.561261	1.14912	TRUE
247100_at	At5g66520	selenium-binding protein-like	-1.51025	0.196431	0.130065	-1.20218	1.14749	0.954507	TRUE
267516_at	At2g30520	unknown protein	-1.50738	0.0613548	0.0407029	0.12971	0.700201	5.39821	TRUE
249693_at	At5g35750	histidine kinase-like protein ; supported by cDNA: gi_13537195_dbj_AB046869.1_AB046869	-1.50356	0.13427	0.0893009	-1.85714	0.455216	0.245116	TRUE	TRUE
262669_at	At1g62850	hypothetical protein	-1.49968	0.225257	0.150203	-0.957152	0.285841	0.298637	TRUE	TRUE
263598_at	At2g01850	putative xyloglucan-specific glucanase identical to GB:D63509;supported by full-length cDNA: Ceres:18876.	-1.49871	0.597404	0.398611	-0.199524	0.0384899	0.192908	TRUE	TRUE
246028_at	At5g21170	AKIN beta1 ; supported by full-length cDNA: Ceres: 41668.	-1.498	0.286253	0.191091	-0.220975	0.298356	1.35018	TRUE	TRUE
258350_at	At3g17510	unknown protein similar to serine/threonine kinase GB:CAA73067 from [Sorghum bicolor]; supported by cDNA: gi_11066951_gb_AF302112.1_AF302112	-1.49714	0.287338	0.191925	0.00694463	0.21026	30.2767	TRUE	TRUE
256427_at	At3g11090	hypothetical protein predicted by genscan	-1.4877	0.45521	0.305983	-0.323926	0.481711	1.4871	TRUE	TRUE
255008_at	At4g10060	putative protein hypothetical protein sll1775 - Synechocystis sp.,PIR2:S77106	-1.48594	0.46945	0.315928	-0.0908071	0.244866	2.69656	TRUE	TRUE
254561_at	At4g19160	putative protein ; supported by cDNA: gi_15292760_gb_AY050814.1_	-1.48121	0.642955	0.434073	-1.1894	0.137352	0.11548	TRUE	TRUE
264463_at	At1g10150	unknown protein similar to ESTs gb|T20511, gb|T45308, gb|H36493, and gb|AA651176;supported by full-length cDNA: Ceres:2558.	-1.47963	0.363068	0.245377	-0.279618	0.436668	1.56166	TRUE	TRUE
252562_s_at	At3g45930	Histone H4 - like protein histone H4, Zea mays, PIR:HSZM4;supported by full-length cDNA: Ceres:22146.	-1.47859	0.0925518	0.0625946	0.528049	1.18325	2.2408	TRUE
248045_at	At5g56030	HEAT SHOCK PROTEIN 81-2 (HSP81-2) (sp|P55737)	-1.47207	0.0855709	0.0581298	-0.235383	0.0961737	0.408583	TRUE	TRUE
263482_at	At2g03980	putative GDSL-motif lipase/hydrolase similar to APG proteins; pFAM domain PF00657;supported by full-length cDNA: Ceres:121397.	-1.46313	0.656064	0.448397	-0.297749	0.241688	0.811718	TRUE	TRUE
259431_at	At1g01620	plasma membrane intrinsic protein 1c, putative similar to plasma membrane intrinsic protein 1c GI:472875 from [Arabidopsis thaliana]	-1.45663	0.0257386	0.0176699	0.463429	0.112306	0.242337	TRUE	TRUE
265321_at	At2g18280	putative Tub family protein	-1.44687	0.0952155	0.0658078	0.649838	0.10384	0.159794	TRUE	TRUE
249996_at	At5g18600	glutaredoxin -like protein glutaredoxin, castor bean, PIR:S54825;supported by full-length cDNA: Ceres:92720.	-1.44634	0.35802	0.247536	0.0211543	0.222687	10.5268	TRUE	TRUE
253174_at	At4g35090	catalase ; supported by cDNA: gi_15451165_gb_AY054663.1_	-1.43954	0.343227	0.238428	0.198276	0.223349	1.12646	TRUE	TRUE
259934_at	At1g71340	unknown protein	-1.43691	0.256835	0.178741	-0.0991927	0.0256615	0.258704	TRUE	TRUE
255694_at	At4g00050	putative transcriptional regulator	-1.42645	0.4519	0.316801	-0.504602	0.294464	0.583556	TRUE	TRUE
249123_at	At5g43760	beta-ketoacyl-CoA synthase ; supported by cDNA: gi_14334713_gb_AY035030.1_	-1.42256	0.692615	0.486878	-0.77591	0.0788383	0.101608	TRUE	TRUE
248539_at	At5g50130	ribitol dehydrogenase-like ; supported by cDNA: gi_15146201_gb_AY049242.1_	-1.41936	0.512013	0.360736	-0.423744	0.362991	0.856628	TRUE	TRUE
265547_at	At2g28305	hypothetical protein similar to hypothetical protein GB:AAD18138; supported by full-length cDNA: Ceres: 23166.	-1.41921	0.251458	0.177182	-0.70065	0.788228	1.125	TRUE
256057_at	At1g07180	unknown protein contains similarity to alternative NADH-dehydrogenase GI:3718005 from [Yarrowia lipolytica];supported by full-length cDNA: Ceres:114420.	-1.41835	0.301446	0.212532	0.274597	0.304944	1.11051	TRUE	TRUE
248684_at	At5g48485	Expressed protein ; supported by full-length cDNA: Ceres: 13962.	-1.40962	0.406419	0.288318	-0.0495441	0.160119	3.23185	TRUE	TRUE
259185_at	At3g01550	putative phosphate/phosphoenolpyruvate translocator similar to phosphate/phosphoenolpyruvate translocator precursor GB:AAB40648 [Nicotiana tabacum];supported by full-length cDNA: Ceres:118800.	-1.39946	0.105236	0.0751981	-0.199707	0.487506	2.44111	TRUE	TRUE
257297_at	At3g28040	unknown protein contains Pfam profiles: PF00560 leucine rich repeat, PF00069 eukaryotic protein kinase domain	-1.39737	0.328651	0.235193	-0.858286	0.075808	0.0883249	TRUE	TRUE
255913_at	At1g66980	kinase, putative similar to leaf rust resistance kinase Lr10 GI:1680685 from [Triticum aestivum]	-1.39252	0.412995	0.296582	-1.293	0.772762	0.597651	TRUE
265472_at	At2g15580	putative RING-H2 zinc finger protein ;supported by full-length cDNA: Ceres:7201.	-1.38575	0.608872	0.439382	0.655349	0.644273	0.983099	TRUE
246114_at	At5g20250	seed imbitition protein-like seed imbitition protein Sip1 - Hordeum vulgare, EMBL:M77475	-1.38394	0.0563077	0.0406867	-0.225139	0.339321	1.50717	TRUE	TRUE
250217_at	At5g14120	nodulin-like protein	-1.37096	0.477163	0.348051	-0.257332	0.0945022	0.367238	TRUE	TRUE
254688_at	At4g13830	DnaJ-like protein DnaJ-like protein, Phaseolus vulgaris, U77935; supported by cDNA: gi_6691126_gb_AF214107.1_AF214107	-1.36216	0.256693	0.188446	0.195883	0.335908	1.71484	TRUE	TRUE
264383_at	At2g25080	putative glutathione peroxidase Contains Glutathione peroxidases signatures, Glutathione_Peroxid_1 [GKVMLIVNVASRCGLT], Glutathione_Peroxid_2 [LAFPCNQF]; contains EST GB:T43669, N38679, R30227, H37043, AA042773; supported by cDNA: gi_14334959_gb_AY035153.1_	-1.35982	0.461957	0.33972	0.831706	0.14496	0.174292	TRUE	TRUE
264728_at	At1g22850	unknown protein location of EST gb|T45083 and gb|R65542; supported by cDNA: gi_15215601_gb_AY050329.1_	-1.35906	0.198976	0.146407	-0.243798	0.0829922	0.340414	TRUE	TRUE
252853_at	At4g39710	hypothetical protein ; supported by cDNA: gi_15529203_gb_AY052226.1_	-1.35851	0.54325	0.399888	-0.21142	0.149763	0.708368	TRUE	TRUE
246917_at	At5g25280	serine-rich protein ;supported by full-length cDNA: Ceres:99323.	-1.35702	0.0169002	0.012454	-0.328907	0.00980775	0.0298192	TRUE	TRUE
253971_at	At4g26530	fructose-bisphosphate aldolase - like protein fructose-bisphosphate aldolase, Arabidopsis thaliana, PIR1:ADMU;supported by full-length cDNA: Ceres:34690.	-1.35692	0.656642	0.483922	1.38121	0.651626	0.471779	TRUE	TRUE
249128_at	At5g43440	1-aminocyclopropane-1-carboxylate oxidase ; supported by cDNA: gi_15983808_gb_AY056810.1_	-1.34819	0.570171	0.422916	-0.15633	0.0916623	0.58634	TRUE	TRUE
263915_at	At2g36430	hypothetical protein predicted by genscan and genefinder	-1.3452	0.188462	0.1401	-0.148492	0.270124	1.81912	TRUE	TRUE
264636_at	At1g65490	hypothetical protein predicted by genemark.hmm;supported by full-length cDNA: Ceres:2118.	-1.32648	0.406428	0.306396	0.510178	0.0360164	0.0705958	TRUE	TRUE
263632_at	At2g04795	Expressed protein ; supported by cDNA: gi_13926282_gb_AF372895.1_AF372895	-1.32266	0.267361	0.202138	0.0100317	0.231088	23.0357	TRUE	TRUE
247754_at	At5g59080	putative protein	-1.32107	0.562658	0.42591	-0.197503	0.322812	1.63447	TRUE	TRUE
253043_at	At4g37540	putative protein predicted protein, Arabidopsis thaliana;supported by full-length cDNA: Ceres:33704.	-1.32059	0.277872	0.210415	-0.173843	0.586196	3.37199	TRUE
249393_at	At5g40170	disease resistance - like protein resistance gene Cf-4, Lycopersicon hirsutum, EMBL:LHJ002235	-1.30223	0.566801	0.435253	-0.454511	0.522553	1.1497	TRUE
266984_at	At2g39570	unknown protein ; supported by cDNA: gi_15010737_gb_AY045670.1_	-1.29242	0.0962229	0.0744516	1.20229	0.67787	0.563814	TRUE
246270_at	At4g36500	putative protein	-1.28847	0.500717	0.388614	-0.595447	0.576938	0.968917	TRUE
260774_at	At1g78290	serine-threonine protein kinase, putative similar to serine-threonine protein kinase (TaPK3) GI:2055372 from [Triticum aestivum];supported by full-length cDNA: Ceres:98655.	-1.28544	0.385332	0.299767	-0.21845	0.123829	0.566851	TRUE	TRUE
266719_at	At2g46830	MYB-related transcription factor (CCA1)	-1.28102	0.0355396	0.0277433	-0.632207	0.498188	0.788014	TRUE	TRUE
256266_at	At3g12320	unknown protein ; supported by cDNA: gi_15293280_gb_AY051074.1_	-1.2795	0.361045	0.282177	0.158452	0.292127	1.84363	TRUE	TRUE
262721_at	At1g43560	thioredoxin, putative similar to thioredoxin GI:142153 from [Synechococcus PCC6301]	-1.27348	0.505734	0.397128	0.394276	0.302468	0.767148	TRUE	TRUE
245637_at	At1g25230	hypothetical protein similar to putative purple acid phosphatase precursor GI:7331195 from [Glycine max]	-1.27236	0.452971	0.356009	0.938065	0.582376	0.620827	TRUE
262286_at	At1g68585	Expressed protein ; supported by full-length cDNA: Ceres: 102054.	-1.27212	0.25451	0.200067	-0.145303	0.0433283	0.298192	TRUE	TRUE
250972_at	At5g02840	putative protein various Myb related proteins, Arabidopsis thaliana; supported by cDNA: gi_14596212_gb_AY042894.1_	-1.26727	0.173759	0.137114	0.402797	0.183296	0.455058	TRUE	TRUE
259751_at	At1g71030	putative transcription factor similar to myb-related transcription factor 24 GB:S71287;supported by full-length cDNA: Ceres:31592.	-1.26667	0.558037	0.440555	-0.536141	0.360301	0.672027	TRUE	TRUE
267517_at	At2g30510	unknown protein	-1.26637	0.269562	0.212863	0.409495	0.482738	1.17886	TRUE	TRUE
252250_at	At3g49790	putative protein predicted protein, Arabidopsis thaliana	-1.26485	0.299166	0.236523	-0.110717	0.906238	8.18519	TRUE
252411_at	At3g47430	putative protein PMP31 protein - Candida boidinii,PIR2:S50280;supported by full-length cDNA: Ceres:28351.	-1.2638	0.158542	0.125449	0.381867	0.326921	0.856112	TRUE	TRUE
259366_at	At1g13280	allene oxide cyclase, putative similar to allene oxide cyclase GI:8977961 from [Lycopersicon esculentum]; supported by cDNA: gi_16323064_gb_AY057636.1_	-1.26318	0.049759	0.0393919	-0.459049	0.478416	1.04219	TRUE	TRUE
262309_at	At1g70820	phosphoglucomutase, putative similar to phosphoglucomutase GI:534981 from [Spinacia oleracea]	-1.26158	0.478044	0.378926	-0.894578	0.103439	0.115628	TRUE	TRUE
246847_at	At5g26820	putative protein ferroportin1, Mus musculus, EMBL:AF226613	-1.25908	0.455263	0.361583	0.142327	0.676932	4.75616	TRUE
256914_at	At3g23880	hypothetical protein	-1.25902	0.448293	0.356065	0.436126	0.599671	1.375	TRUE
264223_s_at	At1g67520	receptor kinase, putative similar to receptor kinase 1 GI:9294449 from [Arabidopsis thaliana]	-1.248	0.603754	0.483779	-0.525163	0.401507	0.764538	TRUE	TRUE
265699_at	At2g03550	putative esterase (contains an esterase/lipase/thioesterase active site serine domain (prosite: PS50187); related to plant sensitive response proteins	-1.2479	0.396563	0.317785	0.173487	0.623829	3.59583	TRUE
246962_s_at	At5g24800	transcription factor-like protein light-induced protein CPRF-2 - Petroselinum crispum, PIR:S16321	-1.24732	0.195024	0.156355	0.80462	0.110744	0.137635	TRUE	TRUE
255088_at	At4g09350	putative protein heat shock protein dnaJ - Bacillus stearothermophilus,PIR:JC4739	-1.24682	0.139079	0.111547	-0.650953	0.264167	0.405816	TRUE	TRUE
261569_at	At1g01060	DNA-binding protein, putative similar to DNA binding protein CCA1 from [Arabidopsis thaliana]	-1.24599	0.139152	0.11168	-1.11427	0.0143813	0.0129065	TRUE	TRUE
259803_at	At1g72150	cytosolic factor, putative similar to GI:807956 from [Saccharomyces cerevisiae]; supported by cDNA: gi_15028180_gb_AY045913.1_	-1.24098	0.354059	0.285305	0.00613161	0.0724219	11.8112	TRUE	TRUE
246505_at	At5g16250	putative protein hypothetical protein F16B3.27 - Arabidopsis thaliana, EMBL:AC021640;supported by full-length cDNA: Ceres:18222.	-1.23515	0.27522	0.222824	-0.296016	0.0253128	0.0855116	TRUE	TRUE
258675_at	At3g08770	putative nonspecific lipid-transfer protein similar to nonspecific lipid-transfer protein GB:Q43019 [Prunus dulcis];supported by full-length cDNA: Ceres:26569.	-1.23488	0.0239721	0.0194125	-0.534122	0.682765	1.27829	TRUE
248523_s_at	At5g50580	ubiquitin activating enzyme ;supported by full-length cDNA: Ceres:26820.	-1.23087	0.299027	0.24294	-0.0986635	0.346758	3.51456	TRUE	TRUE
249898_at	At5g22510	alkaline/neutral invertase ; supported by cDNA: gi_15912342_gb_AY056449.1_	-1.22814	0.361772	0.294569	-0.958515	0.532292	0.55533	TRUE
245304_at	At4g15630	hypothetical protein ; supported by full-length cDNA: Ceres: 933.	-1.22802	0.0535703	0.0436233	-0.424168	0.256598	0.604944	TRUE	TRUE
263126_at	At1g78460	hypothetical protein predicted by genemark.hmm	-1.2263	0.245491	0.200188	0.652892	0.385631	0.590651	TRUE	TRUE
262661_s_at	At1g14250	hypothetical protein	-1.22505	0.32222	0.263025	-0.731594	0.481609	0.658301	TRUE	TRUE
264920_at	At1g60550	hypothetical protein contains similarity to 2-ketocyclohexanecarboxyl-CoA hydrolase GI:3243084 from [Rhodopseudomonas palustris]	-1.22234	0.0280596	0.0229555	-0.554879	0.478647	0.862616	TRUE	TRUE
245264_at	At4g17245	Expressed protein ; supported by cDNA: gi_15809953_gb_AY054245.1_	-1.22027	0.254263	0.208365	-0.15704	0.0727753	0.463418	TRUE	TRUE
249327_at	At5g40890	anion channel protein (gb|AAC05742.1) ; supported by cDNA: gi_1619955_gb_U72151.1_ATU72151	-1.21354	0.0203011	0.0167288	-0.351434	0.105686	0.300728	TRUE	TRUE
267262_at	At2g22990	putative serine carboxypeptidase I ; supported by cDNA: gi_14334757_gb_AY035052.1_	-1.21196	0.35243	0.290795	0.0365783	0.128474	3.51231	TRUE	TRUE
260284_at	At1g80380	unknown protein ; supported by full-length cDNA: Ceres: 117698.	-1.2115	0.0928421	0.0766342	0.394684	0.992289	2.51414	TRUE
249798_at	At5g23730	putative protein contains similarity to photomorphogenesis repressor protein; supported by cDNA: gi_14532633_gb_AY039941.1_	-1.20529	0.112838	0.093619	0.665126	0.00575407	0.0086511	TRUE	TRUE
264037_at	At2g03750	putative steroid sulfotransferase ;supported by full-length cDNA: Ceres:3964.	-1.20397	0.235519	0.19562	-0.290655	0.0614675	0.211479	TRUE	TRUE
258054_at	At3g16240	delta tonoplast integral protein (delta-TIP) identical to delta tonoplast integral protein (delta-TIP) GB:U39485 [Arabidopsis thaliana] (Plant Cell 8 (4), 587-599 (1996)); supported by full-length cDNA: Ceres: 19689.	-1.20312	0.41768	0.347165	0.278255	0.413904	1.4875	TRUE	TRUE
248163_at	At5g54510	auxin-responsive-like protein ; supported by cDNA: gi_11041725_dbj_AB050596.1_AB050596	-1.20205	0.448823	0.373383	-0.597971	0.405243	0.677698	TRUE	TRUE
255037_at	At4g09460	DNA-binding protein ;supported by full-length cDNA: Ceres:28019.	-1.20175	0.00700607	0.00582989	0.229727	0.895528	3.89822	TRUE
262319_s_at	At1g27540	unknown protein similar to unknown protein GB:AAC63676	-1.19373	0.185079	0.155043	-0.301444	0.0654748	0.217204	TRUE	TRUE
266278_at	At2g29300	putative tropinone reductase	-1.19316	0.0526995	0.0441681	1.01935	0.439263	0.430925	TRUE	TRUE
262049_at	At1g80180	unknown protein ;supported by full-length cDNA: Ceres:35811.	-1.19101	0.42517	0.356982	-0.0491893	0.341299	6.93849	TRUE	TRUE
254384_at	At4g21870	heat shock protein - like heat shock protein 17, Triticum aestivum, PIR1:HHWT17;supported by full-length cDNA: Ceres:23223.	-1.19016	0.359194	0.301802	-0.411439	0.251471	0.611198	TRUE	TRUE
248079_at	At5g55790	unknown protein	-1.18882	0.221463	0.186287	0.446881	0.136599	0.305672	TRUE	TRUE
249060_at	At5g44560	putative protein similar to unknown protein (gb|AAD10675.1)	-1.18822	0.0553582	0.0465894	-0.225085	0.320482	1.42382	TRUE	TRUE
246275_at	At4g36540	putative protein ; supported by full-length cDNA: Ceres: 123997.	-1.18679	0.547553	0.461373	-0.447171	0.0730171	0.163287	TRUE	TRUE
260465_at	At1g10910	membrane-associated salt-inducible protein isolog	-1.18621	0.267438	0.225456	-0.430182	0.318004	0.739231	TRUE	TRUE
256015_at	At1g19150	PSI type II chlorophyll a/b-binding protein, putative similar to PSI type II chlorophyll a/b-binding protein GI:541565 from [Arabidopsis thaliana];supported by full-length cDNA: Ceres:252299.	-1.18308	0.103337	0.0873458	0.588857	0.506985	0.860964	TRUE
260877_at	At1g21500	unknown protein ; supported by full-length cDNA: Ceres: 100293.	-1.18233	0.382202	0.323262	0.720648	0.0535051	0.0742458	TRUE	TRUE
248606_at	At5g49450	putative protein contains similarity to bZIP transcription factor;supported by full-length cDNA: Ceres:43004.	-1.18009	0.309275	0.262077	-0.829263	0.864296	1.04225	TRUE
265481_at	At2g15960	unknown protein ; supported by cDNA: gi_15028290_gb_AY045948.1_	-1.17996	0.245784	0.208298	-0.381194	0.422231	1.10765	TRUE	TRUE
264238_at	At1g54740	hypothetical protein predicted by genscan+	-1.17748	0.228104	0.193722	0.153836	0.0443223	0.288114	TRUE	TRUE
245777_at	At1g73540	unknown protein contains similarity to diphosphoinositol polyphosphate phosphohydrolase GI:3978224 from [Homo sapiens]	-1.17657	0.00940227	0.00799123	-0.897734	0.120014	0.133685	TRUE	TRUE
250665_at	At5g06980	unknown protein ;supported by full-length cDNA: Ceres:262293.	-1.17567	0.357961	0.304473	0.386457	0.225067	0.582385	TRUE	TRUE
251519_at	At3g59400	putative protein hypothetical protein 238 - Porphyra purpurea, PIR:S73123	-1.17463	0.108167	0.0920865	0.0244992	0.226005	9.22499	TRUE	TRUE
263875_at	At2g21970	unknown protein ;supported by full-length cDNA: Ceres:10672.	-1.15965	0.017716	0.015277	0.110821	0.0636078	0.573969	TRUE	TRUE
253161_at	At4g35770	senescence-associated protein sen1 identical to senescence-associated protein GI:1046270 from [Arabidopsis thaliana] ;supported by full-length cDNA: Ceres:13699.	-1.15601	0.141866	0.122721	-0.505559	0.616879	1.22019	TRUE
259927_at	At1g75100	unknown protein ; supported by cDNA: gi_15982794_gb_AY057504.1_	-1.15359	0.301303	0.261188	-0.612098	0.676438	1.10511	TRUE
264379_at	At2g25200	hypothetical protein predicted by grail	-1.15252	0.288285	0.250135	-0.804852	0.85739	1.06528	TRUE
254911_at	At4g11100	putative protein ;supported by full-length cDNA: Ceres:35662.	-1.15227	0.335775	0.291403	-0.897264	0.420865	0.469054	TRUE	TRUE
261315_at	At1g53170	AP2 domain containing protein, putative similar to AP2 domain containing protein RAP2.5 GI:2281635 from (Arabidopsis thaliana); supported by cDNA: gi_10567107_dbj_AB036884.1_AB036884	-1.15038	0.0549635	0.0477786	0.0714172	0.263286	3.68659	TRUE	TRUE
246497_at	At5g16220	putative protein hypothetical proteins - Arabidopsis thaliana	-1.14631	0.00375785	0.00327823	-1.17871	0.0735208	0.0623738	TRUE	TRUE
249191_at	At5g42760	putative protein similar to unknown protein (pir||F70811);supported by full-length cDNA: Ceres:111265.	-1.14504	0.174	0.151959	-0.255913	0.0704341	0.275227	TRUE	TRUE
259786_at	At1g29660	lipase/hydrolase, putative contains Pfam profile: PF00657 Lipase/Acylhydrolase with GDSL-like motif;supported by full-length cDNA: Ceres:6680.	-1.1446	0.473095	0.413327	0.263278	0.577094	2.19196	TRUE
254798_at	At4g13050	oleoyl-[acyl-carrier-protein] hydrolase-like protein oleoyl-[acyl-carrier-protein] hydrolase - Brassica napus, PIR2:S40407	-1.1436	0.0106533	0.00931557	0.893986	0.276379	0.309154	TRUE	TRUE
264609_at	At1g04530	unknown protein ;supported by full-length cDNA: Ceres:2935.	-1.1435	0.23201	0.202894	-0.262061	0.134691	0.513966	TRUE	TRUE
254791_at	At4g12910	SERINE CARBOXYPEPTIDASE I PRECURSOR-like protein SERINE CARBOXYPEPTIDASE I PRECURSOR - Hordeum vulgare, SWall:CBP1_HORVU	-1.14162	0.318494	0.278983	-0.131709	0.677366	5.14288	TRUE
253814_at	At4g28290	putative protein ;supported by full-length cDNA: Ceres:10077.	-1.13486	0.204297	0.18002	0.346047	0.362861	1.04859	TRUE	TRUE
260855_at	At1g21920	phosphatidylinositol-4-phosphate 5-kinase, putative similar to phosphatidylinositol-4-phosphate 5-kinase GB:CAB53377 GI:5777366 from [Arabidopsis thaliana];supported by full-length cDNA: Ceres:37462.	-1.1348	0.421395	0.371338	-0.40903	0.192988	0.471819	TRUE	TRUE
248624_at	At5g48790	unknown protein ; supported by cDNA: gi_14326507_gb_AF385707.1_AF385707	-1.13282	0.336503	0.297049	0.217573	0.0197851	0.0909355	TRUE	TRUE
266277_at	At2g29310	putative tropinone reductase	-1.12446	0.512967	0.456192	0.227472	0.271195	1.19222	TRUE	TRUE
249216_at	At5g42240	serine carboxypeptidase II-like ; supported by cDNA: gi_13605556_gb_AF361604.1_AF361604	-1.12351	0.209738	0.186681	0.111027	0.333695	3.00553	TRUE	TRUE
256880_at	At3g26450	major latex protein, putative similar to major latex protein type1 GB:CAA63026 [Arabidopsis thaliana]; supported by full-length cDNA: Ceres: 8841.	-1.12302	0.292354	0.260327	-0.660167	0.902013	1.36634	TRUE
246596_at	At5g14740	CARBONIC ANHYDRASE 2 ; supported by cDNA: gi_13265565_gb_AF324712.2_AF324712	-1.11943	0.335185	0.299424	0.669684	0.146557	0.218844	TRUE	TRUE
258250_at	At3g15850	putative delta 9 desaturase similar to delta 9 desaturase GB:BAA25180 [Arabidopsis thaliana];supported by full-length cDNA: Ceres:25205.	-1.11886	0.295228	0.263865	-0.267877	0.238589	0.890666	TRUE	TRUE
248246_at	At5g53200	putative protein contains similarity to MYB family transcription factor	-1.11754	0.371484	0.332414	-0.954974	1.14202	1.19587	TRUE
259664_at	At1g55330	unknown protein ; supported by full-length cDNA: Ceres: 38378.	-1.11621	0.198669	0.177985	0.144176	0.304648	2.11302	TRUE	TRUE
246977_at	At5g24930	putative protein CONSTANS-like protein 1 - Malus domestica cultivar Fuji, EMBL:AF052584; supported by cDNA: gi_15450658_gb_AY052697.1_	-1.11079	0.0214156	0.0192796	-0.0163264	0.305762	18.7281	TRUE	TRUE
254783_at	At4g12830	hydrolase-like protein 2-hydroxy-6-oxohepta-2,4-dienoate hydrolase (EC 3.7.-.-) - Synechocystis sp., PIR2:S77427;supported by full-length cDNA: Ceres:122353.	-1.11045	0.388682	0.350024	-0.489502	0.638976	1.30536	TRUE
249183_at	At5g42990	E2, ubiquitin-conjugating enzyme 18 (UBC18) identical to gi:2801448; supported by cDNA: gi_16648721_gb_AY058137.1_	-1.1103	0.115236	0.103787	-0.179308	0.601378	3.35388	TRUE
258456_at	At3g22420	putative protein kinase similar to mitogen activated protein kinase kinase GB:AAC32599 from [Oryza sativa];supported by full-length cDNA: Ceres:263816.	-1.10782	0.278213	0.251134	0.205615	0.166966	0.812032	TRUE	TRUE
246936_at	At5g25360	putative protein hypothetical protein Sb07 - Picea mariana, EMBL:AF051204	-1.1013	0.291476	0.264665	-0.838803	0.448116	0.534233	TRUE	TRUE
249035_at	At5g44190	putative protein contains similarity to unknown protein (gb|AAD21709.1); supported by cDNA: gi_15215714_gb_AY050386.1_	-1.1005	0.397547	0.361242	0.126358	0.290493	2.29898	TRUE	TRUE
263410_at	At2g04039	predicted protein ;supported by full-length cDNA: Ceres:28779.	-1.09735	0.194703	0.17743	0.254956	0.224081	0.878899	TRUE	TRUE
255061_at	At4g08930	putative protein disulfide isomerase	-1.0973	0.512758	0.467289	0.0306331	0.176025	5.74622	TRUE	TRUE
260137_at	At1g66330	unknown protein ;supported by full-length cDNA: Ceres:269548.	-1.0961	0.207166	0.189003	-0.0388445	0.335826	8.64541	TRUE	TRUE
254370_at	At4g21750	L1 specific homeobox gene ATML1/ovule-specific homeobox protein A20	-1.09564	0.25185	0.229866	-0.803125	0.438519	0.546015	TRUE	TRUE
255344_s_at	At4g04540	putative receptor-like protein kinase	-1.09275	0.417246	0.38183	-0.99268	0.388555	0.391421	TRUE	TRUE
254817_at	At4g12460	putative SWH1 protein SWH1 protein - yeast, PIR2:S47536	-1.09199	0.161974	0.148329	-0.635492	1.37059	2.15673	TRUE
249899_at	At5g22620	putative protein similar to unknown protein (dbj|BAA92923.1)	-1.09026	0.436678	0.400525	-0.174237	0.806362	4.62795	TRUE
260065_at	At1g73760	putative RING zinc finger protein contains Pfam profile: PF00097 zinc finger, C3HC4 type (RING finger)	-1.08897	0.0435573	0.0399986	-0.425	0.772173	1.81688	TRUE
254225_at	At4g23670	putative major latex protein major latex protein type 1 - Arabidopsis thaliana, EMBL:X91960;supported by full-length cDNA: Ceres:108949.	-1.08591	0.114065	0.105041	0.522079	0.610798	1.16993	TRUE
256894_at	At3g21870	PREG-like protein, putative similar to PREG-like protein GB:AAC32127 from [Picea mariana]	-1.07618	0.154919	0.143953	0.431713	0.554023	1.28331	TRUE
260070_at	At1g73830	putative helix-loop-helix DNA-binding protein contains Pfam profile: PF00010 Helix-loop-helix DNA-binding domain	-1.07352	0.221683	0.206501	-0.601074	0.207461	0.345151	TRUE	TRUE
267359_at	At2g40020	hypothetical protein predicted by genefinder;supported by full-length cDNA: Ceres:32440.	-1.0677	0.33185	0.310808	-0.453116	1.21962	2.69163	TRUE
246313_at	At1g31920	PPR-repeat protein, putative contains multiple PPR domains: PF01535: PPR repeat	-1.06689	0.380048	0.356222	-0.91799	0.0387369	0.0421975	TRUE	TRUE
259476_at	At1g19000	Myb-related transcription activator, putative similar to MybSt1 GI:7705206 from [Solanum tuberosum];supported by full-length cDNA: Ceres:41381.	-1.06627	0.384161	0.360286	-0.0679695	0.523155	7.6969	TRUE
255786_at	At1g19670	unknown protein contains similarity to chlorophyllase GI:7415999 from [Chenopodium album]; supported by full-length cDNA: Ceres: 31589.	-1.06462	0.517849	0.486415	-0.107545	0.128344	1.1934	TRUE	TRUE
261901_at	At1g80920	J8-like protein similar to DnaJ homologue J8 GB:AAC72399 GI:3851670 from [Arabidopsis thaliana];supported by full-length cDNA: Ceres:4150.	-1.06435	0.518528	0.487176	0.42154	0.0238996	0.0566959	TRUE	TRUE
258228_at	At3g27610	unknown protein similar to unknown protein GB:AAD14522 from [Arabidopsis thaliana]	-1.06435	0.239677	0.225186	-0.115717	1.08093	9.34115	TRUE
254577_at	At4g19450	putative protein ;supported by full-length cDNA: Ceres:100165.	-1.06209	0.0499637	0.0470429	-0.72271	0.0697611	0.0965271	TRUE	TRUE
254016_at	At4g26150	putative transcription factor Arabidopsis thaliana mRNA for GATA transcription factor 3, PID:e1254739	-1.04564	0.438793	0.419639	-0.273404	0.423255	1.54809	TRUE	TRUE
258314_at	At3g16100	putative RAS-related GTP-binding protein similar to RAS-related GTP-binding protein GB:AAD22451.1 from [Gossypium hirsutum];supported by full-length cDNA: Ceres:115178.	-1.04272	0.184444	0.176888	-0.0971185	0.436373	4.4932	TRUE	TRUE
266899_at	At2g34620	hypothetical protein predicted by genefinder	-1.04104	0.244288	0.234657	0.0738344	0.10238	1.38661	TRUE	TRUE
255255_at	At4g05070	coded for by A. thaliana cDNA T44741	-1.03915	0.405965	0.39067	-0.10555	0.680114	6.44356	TRUE
250828_at	At5g05250	unknown protein ; supported by cDNA: gi_15810044_gb_AY054291.1_	-1.03876	0.350186	0.33712	0.0886621	0.515308	5.81204	TRUE
245388_at	At4g16410	hypothetical protein ;supported by full-length cDNA: Ceres:2505.	-1.03643	0.159401	0.153798	0.332795	0.280155	0.841825	TRUE	TRUE
252113_at	At3g51620	putative protein predicted protein, Arabidopsis thaliana	-1.03414	0.346675	0.335231	-1.52919	0.261692	0.171132	TRUE	TRUE
265573_at	At2g28200	putative zinc-finger protein similar to zinc-finger protein GB:AAC98446	-1.034	0.321514	0.310941	0.067661	0.250858	3.70757	TRUE	TRUE
255908_s_at	At1g18010	unknown protein ;supported by full-length cDNA: Ceres:108615.	-1.03395	0.275302	0.266264	-1.33324	0.180547	0.13542	TRUE	TRUE
258472_at	At3g06080	unknown protein identical to unknown protein GB:AAF30301 from [Arabidopsis thaliana]; supported by cDNA: gi_16648934_gb_AY059837.1_	-1.03061	0.296414	0.287611	-0.947607	0.196618	0.207489	TRUE	TRUE
264745_at	At1g62180	5 -adenylylphosphosulfate reductase, putative similar to 5 -adenylylphosphosulfate reductase GI:1336168 from [Arabidopsis thaliana];supported by full-length cDNA: Ceres:9002.	-1.03021	0.201378	0.195472	-0.289703	0.213562	0.737175	TRUE	TRUE
258919_at	At3g10525	Expressed protein ; supported by full-length cDNA: Ceres: 2153.	-1.0291	0.171089	0.166251	-0.918721	0.122343	0.133166	TRUE	TRUE
252178_at	At3g50750	putative protein various predicted proteins	-1.02889	0.163429	0.158841	-0.27912	0.046945	0.168189	TRUE	TRUE
245318_at	At4g16985	Expressed protein ; supported by full-length cDNA: Ceres: 30087.	-1.02472	0.0461102	0.044998	0.368201	0.097843	0.265732	TRUE	TRUE
250075_at	At5g17670	putative protein	-1.02007	0.0717878	0.0703752	0.0186628	0.217595	11.6593	TRUE	TRUE
258349_at	At3g17610	Expressed protein ; supported by full-length cDNA: Ceres: 35429.	-1.01758	0.0558982	0.0549324	-0.0623091	0.157256	2.5238	TRUE	TRUE
264201_at	At1g22630	unknown protein ;supported by full-length cDNA: Ceres:37537.	-1.01707	0.0215318	0.0211704	0.980782	0.537373	0.547903	TRUE
261931_at	At1g22430	alcohol dehydrogenase ADH, putative similar to alcohol dehydrogenase ADH GI:7705214 from [Lycopersicon esculentum]	-1.01471	0.180938	0.178314	-1.08332	0.0806843	0.0744785	TRUE	TRUE
246523_at	At5g15850	CONSTANS-like 1	-1.01277	0.0702689	0.0693832	0.213798	0.322604	1.50892	TRUE	TRUE
267461_at	At2g33830	putative auxin-regulated protein ;supported by full-length cDNA: Ceres:1711.	-1.01124	0.40198	0.39751	0.157418	0.29154	1.85201	TRUE	TRUE
249472_at	At5g39210	hypothetical protein ;supported by full-length cDNA: Ceres:17485.	-1.01073	0.357288	0.353495	-0.325187	0.34333	1.05579	TRUE	TRUE
262909_at	At1g59830	serine/threonine protein phosphatase type 2A, putative similar to serine/threonine protein phosphatase type 2A GI:3986750 from [Hevea brasiliensis];supported by full-length cDNA: Ceres:36621.	-1.01004	0.163777	0.162149	-0.459233	0.581218	1.26563	TRUE
266963_at	At2g39450	unknown protein	-1.00867	0.430303	0.426602	0.802959	0.00271726	0.00338406	TRUE	TRUE
257205_at	At3g16520	putative glucosyltransferase similar to UDP-glucose glucosyltransferase GB:X77459 [Manihot esculenta], UDP-glycose:flavonoid glycosyltransferase GB:BAA36411 [Vigna mungo]	-1.00843	0.205349	0.203632	0.424414	0.157087	0.370127	TRUE	TRUE
258059_at	At3g29035	NAM-like protein (No Apical Meristem) similar to GB:CAA63101 from [Petunia x hybrida] (Cell 85 (2), 159-170 (1996))	-1.00594	0.332534	0.330571	-0.689739	0.0664817	0.0963868	TRUE	TRUE
246781_at	At5g27350	sugar transporter-like protein putative sugar transporter (SUGTL2) - Arabidopsis thaliana, EMBL:AJ249968; supported by cDNA: gi_15294181_gb_AF410282.1_AF410282	-1.0027	0.434119	0.432949	-0.200045	0.530009	2.64945	TRUE
260969_at	At1g12240	beta-fructosidase identical to beta-fructosidase GI:1871503 from [Arabidopsis thaliana]; supported by cDNA: gi_15028118_gb_AY046009.1_	-1.00102	0.105944	0.105836	-0.173671	0.482137	2.77615	TRUE	TRUE

## Sheet: TC up
Probe Set ID	LOCUS	Descriptions	AVE Total (3h/WT)	STDEV Total (3h/WT)	CV Total	AVE PL/NP (3h/WT)	STDEV PL/NP (3h/WT)	CV PL/NP	Good data for Total	Good data for PL/NP
254818_at	At4g12470	pEARLI 1-like protein Arabidopsis thaliana pEARLI 1 mRNA, PID:g871780	3.27555	0.43547	0.132946	1.25097	0.929841	0.743297	TRUE
264960_at	At1g76930	hypothetical protein contains similarity to extensin GI:1165127 from [Nicotiana sylvestris]; supported by cDNA: gi_12248385_dbj_AB031820.1_AB031820	3.13275	1.22512	0.391069	0.16238	0.459934	2.83245	TRUE	TRUE
262050_at	At1g80130	unknown protein ;supported by full-length cDNA: Ceres:35675.	2.58188	0.1668	0.0646041	0.525861	0.165015	0.313801	TRUE	TRUE
262421_at	At1g50290	hypothetical protein predicted by genemark.hmm; supported by cDNA: gi_15983429_gb_AF424589.1_AF424589	2.55458	0.449213	0.175846	-2.30452	0.211794	0.0919037	TRUE	TRUE
266098_at	At2g37870	hypothetical protein predicted by genscan; supported by cDNA: gi_15451109_gb_AY054635.1_	2.40133	0.10383	0.0432387	1.02573	0.516305	0.503354	TRUE
254234_at	At4g23680	putative major latex protein major latex protein type 1 - Arabidopsis thaliana, EMBL:X91960; supported by cDNA: gi_13605713_gb_AF361838.1_AF361838	2.35272	0.435077	0.184925	0.337349	0.153184	0.454083	TRUE	TRUE
258791_at	At3g04720	hevein-like protein precursor (PR-4) identical to hevein-like protein precursor GB:P43082 [Arabidopsis thaliana], similar to wound-induced protein (WIN2) precursor GB:P09762 [Solanum tuberosum]; Pfam HMM hit: chitin_binding proteins;supported by full-length cDNA: Ceres:8793.	2.31285	0.743335	0.321393	0.693803	0.429376	0.618873	TRUE	TRUE
247717_at	At5g59320	nonspecific lipid-transfer protein precursor - like nonspecific lipid-transfer protein precursor, Brassica napus, EMBL:AF101038;supported by full-length cDNA: Ceres:7828.	2.27634	1.03416	0.454306	0.103366	0.834225	8.07058	TRUE
246550_at	At5g14920	putative protein predicted protein, Arabidopsis thaliana;supported by full-length cDNA: Ceres:32599.	2.24514	0.364728	0.162452	-0.336896	0.316478	0.939394	TRUE	TRUE
263544_at	At2g21590	putative ADP-glucose pyrophosphorylase large subunit	2.13426	0.0860669	0.0403263	0.294375	0.529697	1.79939	TRUE
260551_at	At2g43510	putative trypsin inhibitor ; supported by cDNA: gi_15292710_gb_AY050789.1_	2.06722	0.26717	0.129241	0.559198	0.768797	1.37482	TRUE
259441_at	At1g02300	cathepsin B-like cysteine protease, putative similar to cathepsin B-like cysteine proteinase GI:609175 from [Nicotiana rustica]	1.97499	0.152372	0.0771504	2.76343	1.2579	0.455193	TRUE	TRUE
258321_at	At3g22840	early light-induced protein identical to early light-induced protein GB:AAB88391 from [Arabidopsis thaliana];supported by full-length cDNA: Ceres:14490.	1.93146	0.448044	0.231971	0.0336971	0.14858	4.40928	TRUE	TRUE
249867_at	At5g23020	2-isopropylmalate synthase-like protein	1.89988	0.0257796	0.0135691	0.115541	0.517157	4.47597	TRUE
265471_at	At2g37130	putative peroxidase ATP2a ;supported by full-length cDNA: Ceres:3571.	1.84344	0.716447	0.388647	0.703444	0.759586	1.07981	TRUE
256145_at	At1g48750	lipid transfer protein, putative similar to lipid transfer protein GI:9279661 from [Arabidopsis thaliana]; supported by cDNA: gi_15028044_gb_AY045879.1_	1.8434	0.571275	0.309903	0.416935	0.293991	0.705124	TRUE	TRUE
255142_at	At4g08390	stromal ascorbate peroxidase ; supported by cDNA: gi_15810560_gb_AY056319.1_	1.81538	0.778396	0.428779	0.493752	0.519232	1.0516	TRUE
245993_at	At5g20700	putative protein predicted proteins, Arabidopsis thaliana	1.78328	0.61525	0.34501	0.171147	0.126034	0.736407	TRUE	TRUE
258856_at	At3g02040	hypothetical protein predicted by genefinder;supported by full-length cDNA: Ceres:40090.	1.75691	0.151556	0.086263	0.496224	0.077958	0.157103	TRUE	TRUE
254684_at	At4g13850	glycine-rich RNA-binding protein AtGRP2 - like glycine-rich RNA binding protein 2, Arabidopsis thaliana, AJ002892;supported by full-length cDNA: Ceres:16314.	1.74201	0.555375	0.318813	0.378194	0.110703	0.292715	TRUE	TRUE
262119_s_at	At1g02930	glutathione S-transferase, putative similar to glutathione S-transferase GI:860955 from [Hyoscyamus muticus]; supported by cDNA: gi_15215607_gb_AY050332.1_	1.72697	0.101351	0.0586874	0.061945	0.155722	2.51387	TRUE	TRUE
260840_at	At1g29050	hypothetical protein similar to hypothetical protein GB:AAB67625 GI:2342727 from [Arabidopsis thaliana]; supported by full-length cDNA: Ceres: 30068.	1.71505	0.378957	0.22096	-0.238083	0.516088	2.16768	TRUE
259403_at	At1g17745	unknown protein ; supported by full-length cDNA: Ceres: 20582.	1.7075	0.546932	0.320312	0.395693	0.83251	2.10393	TRUE
260143_at	At1g71880	sucrose transport protein SUC1 identical to GB:S38197 from [Arabidopsis thaliana]; supported by cDNA: gi_15146267_gb_AY049275.1_	1.66093	0.457812	0.275636	-0.690879	0.315472	0.456625	TRUE	TRUE
264987_at	At1g27030	unknown protein ; supported by cDNA: gi_14517457_gb_AY039564.1_	1.65479	0.261773	0.158191	-0.696958	0.306363	0.439571	TRUE	TRUE
266327_at	At2g46680	homeodomain transcription factor (ATHB-7) identical to SP:P46897; supported by cDNA: gi_15027938_gb_AY045826.1_	1.64003	0.076459	0.0466205	-0.510386	0.393973	0.771913	TRUE	TRUE
264916_at	At1g60810	ATP citrate-lyase, putative similar to ATP citrate-lyase GI:949989 from [Rattus norvegicus]	1.62752	0.0827371	0.0508362	-0.615402	0.0210861	0.0342639	TRUE	TRUE
246302_at	At3g51860	Ca2+/H+-exchanging protein-like Arabidopsis thaliana high affinity calcium antiporter CAX1 encoded by GenBank Accession Number U57411	1.59835	0.242797	0.151905	-0.11634	0.848326	7.2918	TRUE
255590_at	At4g01610	cathepsin B-like cysteine protease, putative similar to cathepsin B-like cysteine proteinase GI:609175 from [Nicotiana rustica]; contains an unusually short, 5nt exon;supported by full-length cDNA: Ceres:20761.	1.59393	0.015377	0.00964727	0.596276	0.240454	0.40326	TRUE	TRUE
265474_at	At2g15690	Expressed protein ; supported by cDNA: gi_14335135_gb_AY037247.1_	1.55542	0.229009	0.147233	-0.101624	0.0667163	0.656503	TRUE	TRUE
266884_at	At2g44790	phytocyanin identical to GB:U90428; supported by full-length cDNA: Ceres: 19760.	1.55461	0.692818	0.445654	-0.291681	1.46621	5.02677	TRUE
253900_at	At4g27130	translation initiation factor ; supported by full-length cDNA: Ceres: 5206.	1.54149	0.357407	0.231858	-0.072119	0.574053	7.9598	TRUE
250517_at	At5g08260	serine-type carboxypeptidase II-like protein carboxypeptidase D - Triticum aestivum, PIR:A29639; supported by cDNA: gi_13877962_gb_AF370244.1_AF370244	1.5241	0.430497	0.282461	-0.00378323	1.40845	372.288	TRUE
261826_at	At1g11580	pectin methylesterase, putative similar to pectin methylesterase GI:1617583 from [Lycopersicon esculentum]; supported by cDNA: gi_14334991_gb_AY037175.1_	1.50328	0.198236	0.131869	0.162292	0.0224759	0.13849	TRUE	TRUE
267300_at	At2g30140	putative glucosyltransferase	1.50322	0.529824	0.352459	-1.49577	0.788907	0.527427	TRUE
256797_at	At3g18600	DEAD box helicase protein, putative similar to DEAD box helicase protein GB:NP_006764 from [Homo sapiens], contains Pfam profile: PF00270 DEAD/DEAH box helicase	1.48021	0.645058	0.435788	-0.510549	0.197087	0.38603	TRUE	TRUE
263693_at	At1g31200	hypothetical protein predicted by genefinder	1.478	0.647957	0.438402	-0.00253264	0.589902	232.92	TRUE
267078_at	At2g40960	unknown protein ;supported by full-length cDNA: Ceres:2337.	1.47672	0.135617	0.0918369	0.454709	0.195385	0.429692	TRUE	TRUE
266415_at	At2g38530	putative nonspecific lipid-transfer protein ;supported by full-length cDNA: Ceres:18328.	1.47318	0.00925313	0.00628106	0.147888	0.191597	1.29556	TRUE	TRUE
260943_at	At1g45145	thioredoxin, putative similar to thioredoxin GI:992966 from [Arabidopsis thaliana]; supported by full-length cDNA: Ceres: 3236.	1.467	0.644867	0.439581	0.00233095	0.363174	155.805	TRUE	TRUE
254232_at	At4g23600	tyrosine transaminase like protein tyrosine transaminase (EC 2.6.1.5) - rat, EMBL:X02741; supported by cDNA: gi_15076852_gb_AF268090.1_AF268090	1.45347	0.00513899	0.00353566	0.22305	0.147327	0.660511	TRUE	TRUE
246035_at	At5g08300	succinyl-CoA-ligase alpha subunit ;supported by full-length cDNA: Ceres:10292.	1.45249	0.14156	0.0974601	0.881801	0.67014	0.759967	TRUE
258901_at	At3g05640	putative protein phosphatase-2C similar to protein phosphatase-2C GB:AAC36699 from [Mesembryanthemum crystallinum]; supported by cDNA: gi_15215718_gb_AY050388.1_	1.45031	0.333135	0.2297	-0.298944	0.417999	1.39825	TRUE	TRUE
252607_at	At3g44990	xyloglucan endo-transglycosylase ; supported by cDNA: gi_15810248_gb_AY056163.1_	1.4462	0.275225	0.19031	0.0736234	0.17137	2.32766	TRUE	TRUE
249346_at	At5g40780	amino acid permease	1.4171	0.261646	0.184635	0.143576	0.430616	2.99921	TRUE	TRUE
256062_at	At1g07090	unknown protein ;supported by full-length cDNA: Ceres:28780.	1.41048	0.166186	0.117823	-0.0524432	0.645237	12.3035	TRUE
260605_at	At2g43780	hypothetical protein predicted by genefinder	1.39339	0.0545421	0.0391435	0.351995	0.293061	0.832571	TRUE	TRUE
246070_at	At5g20160	ribosomal protein L7Ae-like NHP2/RS6 FAMILY PROTEIN YEL026W HOMOLOG - Homo sapiens, EMBL:D50420;supported by full-length cDNA: Ceres:30288.	1.33587	0.148642	0.11127	0.583496	0.417833	0.716085	TRUE	TRUE
248870_at	At5g46710	putative protein similar to unknown protein (pir||T05076);supported by full-length cDNA: Ceres:42747.	1.33564	0.0101933	0.00763177	-0.704013	0.302189	0.429239	TRUE	TRUE
247319_at	At5g64050	glutamate-tRNA ligase ; supported by cDNA: gi_11078545_gb_AF241841.1_AF241841	1.3354	0.538786	0.403465	0.0702889	0.370412	5.26985	TRUE	TRUE
265828_at	At2g14520	hypothetical protein predicted by genscan	1.33501	0.107476	0.0805057	0.444659	0.045957	0.103353	TRUE	TRUE
259544_at	At1g20620	hypothetical protein ; supported by full-length cDNA: Ceres: 35868.	1.32324	0.629883	0.476015	0.171341	0.299709	1.74919	TRUE	TRUE
251346_at	At3g60980	putative protein hypothetical protein F14N23.15 - Arabidopsis thaliana, EMBL:AC005489	1.31514	0.281705	0.214201	0.304224	0.00416792	0.0137002	TRUE	TRUE
252324_at	At3g48565	protein translocation complex sec61 gamma chain-like protein protein translocation complex sec61 gamma chain, endoplasmic reticulum - Canis lupus familiaris,PIR2:S42412; supported by full-length cDNA: Ceres: 14692.	1.31268	0.604079	0.460187	-0.420485	0.281184	0.668712	TRUE	TRUE
253986_at	At4g26210	putative protein predicted protein, Arabidopsis thaliana, AC005169; supported by full-length cDNA: Ceres: 742.	1.30526	0.378318	0.289842	0.276169	0.377325	1.36628	TRUE	TRUE
262797_at	At1g20840	putative sugar transporter protein nearly identical to Arabidopsis sugar transporter, gi|1495273	1.3049	0.199303	0.152735	0.364508	0.110457	0.303031	TRUE	TRUE
266746_s_at	At2g02930	putative glutathione S-transferase ;supported by full-length cDNA: Ceres:27915.; supported by cDNA: gi_11095995_gb_AF288181.1_AF288181	1.29735	0.109243	0.0842047	0.354691	0.541517	1.52673	TRUE
257784_at	At3g26970	geranylgeranylated protein, putative similar to ATGP4 GB:AAD00115 from [Arabidopsis thaliana]	1.29491	0.624968	0.482635	0.211854	0.439078	2.07255	TRUE	TRUE
246417_at	At5g16990	quinone oxidoreductase - like protein probable quinone oxidoreductase (EC 1.6.5.5) P1, Arabidopsis thaliana, PIR:S57612;supported by full-length cDNA: Ceres:205489.	1.28817	0.232004	0.180104	0.965037	0.321396	0.33304	TRUE	TRUE
254641_at	At4g18800	ras-like GTP-binding protein strong homology to GTP-binding protein ric2, Oryza sativa, S38741	1.28481	0.50294	0.391452	-0.159466	0.835953	5.2422	TRUE
249335_at	At5g41010	putative protein contains similarity to metallothionein-I gene transcription activator	1.26171	0.160156	0.126935	0.308307	0.0236132	0.07659	TRUE	TRUE
258274_at	At3g15640	putative cytochrome c oxidase subunit Vb similar to cytochrome oxidase IV GB:223590 [Bos taurus]; contains Pfam profile: PF01215 cytochrome c oxidase subunit Vb;supported by full-length cDNA: Ceres:34224.	1.25188	0.332719	0.265776	0.518651	0.236517	0.456023	TRUE	TRUE
249178_at	At5g42890	putative protein similar to unknown protein (pir||T28068); supported by full-length cDNA: Ceres: 39514.	1.24499	0.13252	0.106443	0.120076	0.220725	1.8382	TRUE	TRUE
253273_at	At4g34180	putative protein hypothetical protein slr2121, Synechocystis sp., PIR2:S75497;supported by full-length cDNA: Ceres:8686.	1.24401	0.290781	0.233745	1.10681	0.211078	0.190707	TRUE	TRUE
254153_at	At4g24450	putative protein hypothetical protein R1 - Solanum tuberosum,PIR2:T07050	1.24394	0.252507	0.20299	-1.54708	0.589767	0.381212	TRUE	TRUE
266342_at	At2g01540	hypothetical protein predicted by grail	1.24103	0.0389715	0.0314025	0.577647	0.366671	0.634767	TRUE	TRUE
264271_at	At1g60270	beta-glucosidase, putative similar to beta-glucosidase GI:9758949 from [Arabidopsis thaliana]	1.24085	0.297952	0.240119	1.56276	1.40562	0.899442	TRUE
245989_s_at	At5g20620	polyubiquitin (UBQ4) identical to GI:17677	1.23317	0.0631808	0.0512346	-0.257631	0.737933	2.8643	TRUE
267080_at	At2g41190	unknown protein ; supported by cDNA: gi_14532707_gb_AY039978.1_	1.23156	0.357945	0.290644	-0.535509	0.0544511	0.101681	TRUE	TRUE
245333_at	At4g14615	Expressed protein ; supported by full-length cDNA: Ceres: 42223.	1.22175	0.181011	0.148157	0.964347	0.333852	0.346195	TRUE	TRUE
246420_at	At5g16870	putative protein various predicted proteins from various species;supported by full-length cDNA: Ceres:312.	1.21517	0.535567	0.440734	0.0903294	0.0704335	0.779741	TRUE	TRUE
248126_at	At5g54760	protein translation factor Sui1 homolog (sp P41568)	1.21483	0.119673	0.0985099	0.0859057	0.325591	3.7901	TRUE	TRUE
265826_at	At2g35795	hypothetical protein predicted by genefinder and genscan;supported by full-length cDNA: Ceres:112110.	1.214	0.320512	0.264012	1.04407	0.107188	0.102663	TRUE	TRUE
247228_at	At5g65140	trehalose-6-phosphate phosphatase	1.21184	0.075442	0.0622541	-1.15844	0.0247982	0.0214065	TRUE	TRUE
249285_at	At5g41960	unknown protein	1.21129	0.20666	0.170611	0.534955	0.0237928	0.0444763	TRUE	TRUE
263083_at	At2g27190	purple acid phosphatase precursor identical to SP:Q38924	1.20867	0.389875	0.322564	-0.173217	0.116569	0.672964	TRUE	TRUE
244912_at	ccb382	cytochrome c biogenesis orf382 Protein sequence is in conflict with the conceptual translation	1.20426	0.159556	0.132493	-0.965065	0.743251	0.770157	TRUE
253382_at	At4g33040	putative protein AT.I.24, Arabidopsis thaliana, gb:U63815;supported by full-length cDNA: Ceres:4868.	1.20409	0.0363186	0.0301627	-0.27332	0.12808	0.468607	TRUE	TRUE
253627_at	At4g30650	low temperature and salt responsive protein homolog low temperature and salt responsive protein LTI6A - Arabidopsis thaliana,PID:g4039153	1.20252	0.118909	0.0988826	0.117016	0.395886	3.38316	TRUE	TRUE
265831_at	At2g14460	unknown protein	1.19993	0.331306	0.276105	-0.862579	0.559578	0.648726	TRUE
257066_at	At3g18280	lipid transfer protein, putative similar to GB:AAB47967 from [Hordeum vulgare], contains Pfam profile: PF00279 Plant lipid transfer protein family; supported by cDNA: gi_14532557_gb_AY039903.1_	1.19937	0.172622	0.143927	0.0347031	0.440702	12.6992	TRUE	TRUE
267099_at	At2g41460	DNA-(apurinic or apyrimidinic site) lyase (ARP) identical to GB:X76912	1.19169	0.0182932	0.0153506	0.23112	0.416335	1.80138	TRUE	TRUE
257279_at	At3g14430	unknown protein ;supported by full-length cDNA: Ceres:30464.	1.18797	0.58	0.488228	0.33845	0.456364	1.34839	TRUE	TRUE
258158_at	At3g17790	acid phosphatase type 5 identical to GB:CAB63938 from [Arabidopsis thaliana];supported by full-length cDNA: Ceres:113666.	1.18576	0.224822	0.189601	0.0835352	0.125755	1.50541	TRUE	TRUE
250921_at	At5g03460	Expressed protein ; supported by full-length cDNA: Ceres: 12197.	1.16223	0.242758	0.208872	1.44854	0.648755	0.447869	TRUE	TRUE
265330_at	At2g18440	unknown protein	1.15567	0.518921	0.44902	-0.593157	0.0450046	0.0758731	TRUE	TRUE
258881_at	At3g06310	unknown protein ; supported by full-length cDNA: Ceres: 30584.	1.15135	0.374616	0.32537	0.534092	0.145123	0.27172	TRUE	TRUE
247955_at	At5g56950	nucleosome assembly protein	1.14836	0.29278	0.254954	1.28115	0.44711	0.348991	TRUE	TRUE
262959_at	At1g54290	protein translation factor Sui1 homolog, putative similar to protein translation factor Sui1 homolog GI:9758256 from [Arabidopsis thaliana]; supported by cDNA: gi_13926321_gb_AF372910.1_AF372910	1.14676	0.188214	0.164127	0.0214625	0.124863	5.8177	TRUE	TRUE
261972_at	At1g64600	hypothetical protein predicted by genemark.hmm	1.14642	0.251082	0.219013	-0.632956	0.160178	0.253063	TRUE	TRUE
262003_at	At1g64460	unknown protein	1.14384	0.0091673	0.00801451	0.392101	0.335073	0.854557	TRUE	TRUE
265006_at	At1g61570	unknown protein similar to small zinc finger-like protein GI:5107149 from [Oryza sativa]; supported by full-length cDNA: Ceres: 21075.	1.14261	0.0708956	0.062047	-0.434885	0.497577	1.14416	TRUE	TRUE
251586_at	At3g58070	zinc finger-like protein several zinc finger proteins - Arabidopsis thaliana	1.14162	0.0158424	0.0138772	0.241962	0.563799	2.33011	TRUE
257680_at	At3g20330	aspartate carbamoyltransferase precursor (aspartate transcarbamylase) identical to GB:P49077 from [Arabidopsis thaliana] (Mol. Gen. Genet. 244 (1), 23-32 (1994)); supported by cDNA: gi_15215705_gb_AY050381.1_	1.13966	0.0747468	0.065587	-0.072969	0.29761	4.07858	TRUE	TRUE
255230_at	At4g05390	ferredoxin--NADP+ reductase - like protein ferredoxin--NADP+ reductase, Pisum sativum, PIR:T06773;supported by full-length cDNA: Ceres:33486.	1.13887	0.159766	0.140284	0.140359	0.264434	1.88398	TRUE	TRUE
251531_at	At3g58550	putative protein hypothetical protein F4I1.11 - Arabidopsis thaliana, PIR:T02386;supported by full-length cDNA: Ceres:27380.	1.13754	0.547461	0.481268	0.635584	0.691882	1.08858	TRUE
254355_at	At4g22380	Ribosomal protein L7Ae - like NHP2/RS6 FAMILY PROTEIN, Homo sapiens, PID:g4826860	1.12885	0.0395834	0.0350652	0.436351	0.000866434	0.00198564	TRUE	TRUE
250434_at	At5g10390	histone H3 - like protein histone H3, Arabidopsis thaliana, PIR:S06250	1.12461	0.0128872	0.0114593	-0.28943	0.332477	1.14873	TRUE	TRUE
249344_at	At5g40770	prohibitin (gb AAC49691.1) ;supported by full-length cDNA: Ceres:37298.	1.12294	0.4787	0.426292	0.356377	0.270809	0.759895	TRUE	TRUE
267507_at	At2g45710	putative ribosomal protein S27 ;supported by full-length cDNA: Ceres:18662.	1.11514	0.036864	0.0330578	-0.0373592	0.0998847	2.67363	TRUE	TRUE
250950_at	At5g03540	putative protein	1.10658	0.194756	0.175998	-0.270674	0.189608	0.700504	TRUE	TRUE
245385_at	At4g14020	hypothetical protein ;supported by full-length cDNA: Ceres:13520.	1.10607	0.330403	0.298716	-0.202292	0.717165	3.5452	TRUE
252625_at	At3g44750	putative histone deacetylase similar to maize nucleolar histone deacetylase (U82815); supported by cDNA: gi_11066134_gb_AF195545.1_AF195545	1.10345	0.219701	0.199104	-0.163722	0.326577	1.9947	TRUE	TRUE
258104_at	At3g23620	hypothetical protein predicted by genemark.hmm;supported by full-length cDNA: Ceres:25758.	1.09973	0.209094	0.190131	0.193991	0.399374	2.05872	TRUE	TRUE
250670_at	At5g06860	polygalacturonase inhibiting protein 1; PGIP1 (gb|AAF69827.1) ;supported by full-length cDNA: Ceres:5344.	1.09412	0.015058	0.0137627	-0.0912312	0.270021	2.95974	TRUE	TRUE
259770_s_at	At1g29410	phosphoribosylanthranilate isomerase identical to GI:619749 from [Arabidopsis thaliana] (Plant Cell 7 (4), 447-461 (1995))	1.09286	0.215298	0.197003	-1.27667	0.451531	0.353679	TRUE	TRUE
257213_at	At3g15020	mitochondrial NAD-dependent malate dehydrogenase, putative similar to mitochondrial NAD-dependent malate dehydrogenase GB:CAA10320 [Arabidopsis thaliana];supported by full-length cDNA: Ceres:34499.	1.0876	0.0319183	0.0293476	0.805233	0.13858	0.1721	TRUE	TRUE
247657_at	At5g59845	Expressed protein ; supported by full-length cDNA: Ceres: 11699.	1.08382	0.429503	0.396286	-0.330892	1.06571	3.2207	TRUE
252956_at	At4g38580	farnesylated protein (ATFP6) ; supported by full-length cDNA: Ceres: 10238.	1.07834	0.236482	0.219303	0.386967	0.486903	1.25826	TRUE	TRUE
263181_at	At1g05720	unknown protein ;supported by full-length cDNA: Ceres:27596.	1.07737	0.177521	0.164773	0.611821	0.0220793	0.0360878	TRUE	TRUE
266834_s_at	At2g30020	putative protein phosphatase 2C	1.07703	0.284289	0.263955	-0.280763	0.311655	1.11003	TRUE	TRUE
264441_at	At1g27435	Expressed protein ; supported by full-length cDNA: Ceres: 22723.	1.07473	0.291845	0.271552	0.656028	0.0351356	0.053558	TRUE	TRUE
257658_at	At3g13230	unknown protein ; supported by full-length cDNA: Ceres: 22588.	1.07284	0.263663	0.245761	0.440043	0.788397	1.79163	TRUE
262946_at	At1g79390	hypothetical protein predicted by genscan+; supported by cDNA: gi_13265441_gb_AF324674.2_AF324674	1.06989	0.21628	0.202151	0.0711424	0.116841	1.64235	TRUE	TRUE
255865_at	At2g30330	unknown protein	1.06919	0.308576	0.288607	-0.279769	0.134001	0.478971	TRUE	TRUE
261125_at	At1g04990	zinc finger protein 2, putative similar to GB:AAD33770 from [Arabidopsis thaliana]; supported by cDNA: gi_15081720_gb_AY048253.1_	1.0641	0.130097	0.12226	0.494878	0.736329	1.4879	TRUE
249625_at	At5g37480	hypothetical protein ;supported by full-length cDNA: Ceres:40348.	1.06334	0.456465	0.429275	0.19498	0.100991	0.517957	TRUE	TRUE
260656_at	At1g19380	hypothetical protein predicted by genemark.hmm	1.05589	0.488246	0.462403	0.435071	0.317072	0.728781	TRUE	TRUE
253581_at	At4g30660	stress responsive protein homolog low temperature and salt responsive protein LTI6A - Arabidopsis thaliana,PID:g4039153	1.05348	0.384794	0.36526	0.145571	0.00507936	0.0348927	TRUE	TRUE
247161_at	At5g65810	putative protein similar to unknown protein (emb CAB66910.1);supported by full-length cDNA: Ceres:36946.	1.05313	0.232659	0.220922	0.544442	0.47045	0.864095	TRUE	TRUE
266206_at	At2g27730	unknown protein ; supported by full-length cDNA: Ceres: 3359.	1.05035	0.233534	0.222339	-0.0551176	0.244466	4.43534	TRUE	TRUE
265510_at	At2g05630	putative microtubule-associated protein ;supported by full-length cDNA: Ceres:3416.	1.04995	0.115847	0.110336	0.374389	0.139021	0.371328	TRUE	TRUE
248605_at	At5g49410	putative protein similar to unknown protein (gb|AAF36742.1);supported by full-length cDNA: Ceres:6602.	1.04844	0.178765	0.170505	-0.0538301	0.0538678	1.0007	TRUE	TRUE
253212_s_at	At4g34890	xanthine dehydrogenase - like protein xanthine dehydrogenase, Gallus gallus, PIR:XOCHDH	1.04304	0.011462	0.010989	-1.48691	0.497497	0.334584	TRUE	TRUE
247080_at	At5g66140	20S proteasome subunit PAD2 (gb|AAC32059.1) ; supported by cDNA: gi_3421081_gb_AF043523.1_AF043523	1.04154	0.0170937	0.016412	0.759561	0.449925	0.592349	TRUE	TRUE
266529_at	At2g16880	putative salt-inducible protein	1.03844	0.49125	0.473064	-0.216773	0.0357936	0.16512	TRUE	TRUE
258988_at	At3g08890	unknown protein similar to unknown protein GB:AAD17440 [Arabidopsis thaliana];supported by full-length cDNA: Ceres:20180.	1.03726	0.358053	0.345191	0.277535	0.804812	2.89986	TRUE
247151_at	At5g65640	unknown protein ;supported by full-length cDNA: Ceres:13267.	1.03703	0.413146	0.398395	-0.347967	0.330412	0.949552	TRUE	TRUE
257818_at	At3g25120	hypothetical protein predicted by genscan+;supported by full-length cDNA: Ceres:19537.	1.03406	0.195309	0.188875	0.269452	0.506314	1.87905	TRUE
261790_at	At1g16000	unknown protein ; supported by full-length cDNA: Ceres: 30167.	1.03173	0.0204956	0.0198653	0.662972	0.117133	0.176679	TRUE	TRUE
253245_at	At4g34590	bZIP transcription factor ATB2	1.02724	0.448301	0.436413	-0.604681	0.0693912	0.114757	TRUE	TRUE
260682_at	At1g17510	hypothetical protein predicted by genemark.hmm;supported by full-length cDNA: Ceres:40884.	1.02688	0.0833928	0.0812095	0.392543	0.0444114	0.113138	TRUE	TRUE
262641_at	At1g62730	unknown protein ;supported by full-length cDNA: Ceres:153154.	1.02639	0.0158336	0.0154265	0.0350781	0.714162	20.3592	TRUE
260876_at	At1g21460	hypothetical protein contains similarity to MTN3 (nodule development protein) GB:Y08726 GI:1619601 from [Medicago truncatula];supported by full-length cDNA: Ceres:6411.	1.02614	0.31801	0.309908	0.545495	0.241816	0.443296	TRUE	TRUE
257608_at	At3g13860	chaperonin, putative similar to CHAPERONIN CPN60-2, MITOCHONDRIAL PRECURSOR GB:Q05046 from [Cucurbita maxima];supported by full-length cDNA: Ceres:38045.	1.02538	0.245313	0.239242	-0.132149	1.42457	10.78	TRUE
248101_at	At5g55200	chaperone GrpE-like protein ;supported by full-length cDNA: Ceres:20790.	1.01976	0.055966	0.0548814	0.583182	0.273791	0.469479	TRUE	TRUE
261415_at	At1g07750	globulin-like protein similar to GB:7595348 from [Cucumis melo];supported by full-length cDNA: Ceres:40551.	1.017	0.252475	0.248255	0.292684	0.273471	0.934356	TRUE	TRUE
256244_at	At3g12520	sulphate transporter, putative similar to high affinity sulphate transporter GB:X96431 GI:1217966 [Hordeum vulgare]; supported by cDNA: gi_11933424_dbj_AB052775.1_AB052775	1.01521	0.244399	0.240736	-0.39736	0.288008	0.724803	TRUE	TRUE
251552_at	At3g58700	ribosomal protein L11 -like ribosomal protein L11, cytosolic, Arabidopsis thaliana, PIR:S49033;supported by full-length cDNA: Ceres:14042.	1.01516	0.0878695	0.0865576	0.715632	0.353808	0.494399	TRUE	TRUE
259661_at	At1g55265	Expressed protein ; supported by full-length cDNA: Ceres: 14943.	1.01422	0.0255196	0.0251618	0.46486	0.0516712	0.111154	TRUE	TRUE
252352_at	At3g48185	Expressed protein ; supported by full-length cDNA: Ceres: 3817.	1.00828	0.00190792	0.00189225	-0.412837	0.480819	1.16467	TRUE	TRUE
250252_at	At5g13750	transporter-like protein ;supported by full-length cDNA: Ceres:27439.	1.00809	0.155415	0.154168	-0.146438	0.0955365	0.652401	TRUE	TRUE
261135_at	At1g19610	defensin AMP1, putative similar to PIR:S66219 from [Clitoria ternatea]	1.0048	0.27471	0.273398	0.492647	0.347128	0.704619	TRUE	TRUE
249380_at	At5g40370	glutaredoxin -like protein glutaredoxin, castor bean, PIR:S54825; supported by full-length cDNA: Ceres: 23800.	1.00072	0.0582006	0.0581585	0.100328	0.312941	3.11918	TRUE	TRUE
