# Supplementary material for: On the functions of the h subunit of eukaryotic initiation factor 3 in late stages of translation initiation
Source: Genome Biol. 2007 Apr 17;8(4):R60. doi: 10.1186/gb-2007-8-4-r60 (PMC1896003; doi:10.1186/gb-2007-8-4-r60)
Supplement: Additional data file 4 — Number of uAUGs for all Arabidopsis genes (AGI numbers) that are currently supported by full-length cDNA sequence. [file gb-2007-8-4-r60-S4.xls]

## Sheet: Legends
	Legend for Supplemental Table 2 in Kim BH, Cai X, Vaughn JN and von Arnim AG. Genome Biology (2007)
	The associated Table lists the genes whose 5' leader sequence was known at the time of the analysis as well as the number of uAUGs present in that leader.
	Explanation of the columns
A	LOCUS	The AGI number, a unique gene identifier used by the Arabidopsis Genome Initiative.
B	# of uAUGs	The number of upstream AUGs present in the 5' leader
C	# of stop uAUG	The number of upstream AUGs which have in-frame stop codons before the main AUG
D	# of non-stop uAUG	The number of upstream AUGs which do not have in-frame stop codons before the main AUG; thus overlap the main ORF

## Sheet: data
Locus	# of AUG	# of stop uAUG	# of non-stop uAUG
AT1G01010	0	0	0
AT1G01050	0	0	0
AT1G01070	0	0	0
AT1G01080	3	3	0
AT1G01090	0	0	0
AT1G01100	0	0	0
AT1G01120	0	0	0
AT1G01140	0	0	0
AT1G01160	0	0	0
AT1G01170	0	0	0
AT1G01200	0	0	0
AT1G01210	4	4	0
AT1G01225	0	0	0
AT1G01230	0	0	0
AT1G01240	3	1	2
AT1G01260	2	2	0
AT1G01280	0	0	0
AT1G01300	0	0	0
AT1G01310	0	0	0
AT1G01360	0	0	0
AT1G01370	0	0	0
AT1G01390	0	0	0
AT1G01430	2	2	0
AT1G01470	0	0	0
AT1G01480	0	0	0
AT1G01490	1	1	0
AT1G01500	0	0	0
AT1G01510	0	0	0
AT1G01540	2	2	0
AT1G01550	0	0	0
AT1G01610	0	0	0
AT1G01620	0	0	0
AT1G01630	2	0	2
AT1G01640	0	0	0
AT1G01710	0	0	0
AT1G01720	0	0	0
AT1G01725	0	0	0
AT1G01730	0	0	0
AT1G01750	1	1	0
AT1G01770	1	0	1
AT1G01800	1	0	1
AT1G01820	1	1	0
AT1G01830	4	4	0
AT1G01840	0	0	0
AT1G01900	1	1	0
AT1G01910	0	0	0
AT1G01920	0	0	0
AT1G01930	0	0	0
AT1G01940	0	0	0
AT1G01970	4	4	0
AT1G01990	2	2	0
AT1G02000	0	0	0
AT1G02020	0	0	0
AT1G02090	0	0	0
AT1G02100	0	0	0
AT1G02130	0	0	0
AT1G02140	0	0	0
AT1G02150	0	0	0
AT1G02160	0	0	0
AT1G02190	0	0	0
AT1G02260	3	3	0
AT1G02270	0	0	0
AT1G02280	0	0	0
AT1G02310	1	0	1
AT1G02330	0	0	0
AT1G02360	0	0	0
AT1G02370	0	0	0
AT1G02380	0	0	0
AT1G02390	1	1	0
AT1G02400	0	0	0
AT1G02410	0	0	0
AT1G02450	0	0	0
AT1G02460	0	0	0
AT1G02475	0	0	0
AT1G02500	0	0	0
AT1G02640	0	0	0
AT1G02660	0	0	0
AT1G02680	0	0	0
AT1G02690	0	0	0
AT1G02700	0	0	0
AT1G02720	3	1	2
AT1G02740	0	0	0
AT1G02770	0	0	0
AT1G02780	0	0	0
AT1G02790	0	0	0
AT1G02820	0	0	0
AT1G02840	0	0	0
AT1G02850	0	0	0
AT1G02870	0	0	0
AT1G02880	10	10	0
AT1G02900	0	0	0
AT1G02920	0	0	0
AT1G02930	0	0	0
AT1G02950	0	0	0
AT1G02960	0	0	0
AT1G02990	4	2	2
AT1G03000	0	0	0
AT1G03030	0	0	0
AT1G03040	1	1	0
AT1G03090	0	0	0
AT1G03110	0	0	0
AT1G03130	0	0	0
AT1G03140	0	0	0
AT1G03160	0	0	0
AT1G03190	0	0	0
AT1G03220	0	0	0
AT1G03230	0	0	0
AT1G03250	0	0	0
AT1G03260	3	1	2
AT1G03280	1	1	0
AT1G03310	5	5	0
AT1G03350	0	0	0
AT1G03360	0	0	0
AT1G03380	6	6	0
AT1G03400	0	0	0
AT1G03420	1	1	0
AT1G03440	0	0	0
AT1G03457	0	0	0
AT1G03470	0	0	0
AT1G03520	2	2	0
AT1G03530	1	0	1
AT1G03550	1	1	0
AT1G03600	0	0	0
AT1G03610	1	1	0
AT1G03630	0	0	0
AT1G03650	0	0	0
AT1G03700	0	0	0
AT1G03740	5	1	4
AT1G03760	0	0	0
AT1G03790	0	0	0
AT1G03820	0	0	0
AT1G03840	0	0	0
AT1G03850	0	0	0
AT1G03860	1	1	0
AT1G03880	0	0	0
AT1G03890	0	0	0
AT1G03930	11	11	0
AT1G03950	0	0	0
AT1G03960	0	0	0
AT1G03970	0	0	0
AT1G04000	1	0	1
AT1G04040	0	0	0
AT1G04080	0	0	0
AT1G04090	2	2	0
AT1G04100	1	1	0
AT1G04130	0	0	0
AT1G04140	6	5	1
AT1G04170	0	0	0
AT1G04190	1	1	0
AT1G04200	1	1	0
AT1G04210	2	2	0
AT1G04220	0	0	0
AT1G04230	0	0	0
AT1G04240	0	0	0
AT1G04250	0	0	0
AT1G04260	0	0	0
AT1G04270	0	0	0
AT1G04290	2	2	0
AT1G04340	0	0	0
AT1G04350	4	3	1
AT1G04360	0	0	0
AT1G04400	2	2	0
AT1G04410	0	0	0
AT1G04420	0	0	0
AT1G04430	2	1	1
AT1G04440	7	7	0
AT1G04480	0	0	0
AT1G04510	0	0	0
AT1G04520	3	3	0
AT1G04530	0	0	0
AT1G04550	0	0	0
AT1G04560	0	0	0
AT1G04570	2	2	0
AT1G04590	0	0	0
AT1G04610	0	0	0
AT1G04620	0	0	0
AT1G04630	0	0	0
AT1G04635	0	0	0
AT1G04640	0	0	0
AT1G04660	9	9	0
AT1G04680	0	0	0
AT1G04690	0	0	0
AT1G04710	0	0	0
AT1G04770	0	0	0
AT1G04780	3	3	0
AT1G04790	1	0	1
AT1G04800	0	0	0
AT1G04810	0	0	0
AT1G04820	0	0	0
AT1G04830	0	0	0
AT1G04850	0	0	0
AT1G04860	2	2	0
AT1G04870	6	1	5
AT1G04880	2	2	0
AT1G04900	1	1	0
AT1G04910	0	0	0
AT1G04920	0	0	0
AT1G04930	0	0	0
AT1G04950	2	2	0
AT1G04960	0	0	0
AT1G04970	0	0	0
AT1G04980	0	0	0
AT1G04985	0	0	0
AT1G04990	1	1	0
AT1G05000	0	0	0
AT1G05010	1	1	0
AT1G05020	0	0	0
AT1G05030	0	0	0
AT1G05060	0	0	0
AT1G05070	0	0	0
AT1G05100	0	0	0
AT1G05140	3	0	3
AT1G05170	1	1	0
AT1G05180	0	0	0
AT1G05190	0	0	0
AT1G05205	0	0	0
AT1G05210	1	1	0
AT1G05230	1	1	0
AT1G05250	0	0	0
AT1G05260	0	0	0
AT1G05270	0	0	0
AT1G05300	0	0	0
AT1G05340	0	0	0
AT1G05380	0	0	0
AT1G05385	0	0	0
AT1G05410	1	1	0
AT1G05430	1	1	0
AT1G05510	0	0	0
AT1G05520	0	0	0
AT1G05560	0	0	0
AT1G05575	0	0	0
AT1G05580	2	2	0
AT1G05600	1	1	0
AT1G05620	0	0	0
AT1G05680	0	0	0
AT1G05710	6	6	0
AT1G05720	0	0	0
AT1G05760	0	0	0
AT1G05785	0	0	0
AT1G05805	0	0	0
AT1G05830	0	0	0
AT1G05850	0	0	0
AT1G05860	0	0	0
AT1G05890	0	0	0
AT1G05900	0	0	0
AT1G05910	1	1	0
AT1G05940	0	0	0
AT1G05960	0	0	0
AT1G05970	0	0	0
AT1G05990	0	0	0
AT1G06000	0	0	0
AT1G06010	0	0	0
AT1G06040	0	0	0
AT1G06060	0	0	0
AT1G06080	0	0	0
AT1G06110	0	0	0
AT1G06120	0	0	0
AT1G06130	0	0	0
AT1G06160	0	0	0
AT1G06170	1	1	0
AT1G06190	1	1	0
AT1G06200	0	0	0
AT1G06210	0	0	0
AT1G06240	0	0	0
AT1G06270	4	4	0
AT1G06350	0	0	0
AT1G06360	0	0	0
AT1G06390	0	0	0
AT1G06400	0	0	0
AT1G06430	0	0	0
AT1G06440	1	1	0
AT1G06450	1	0	1
AT1G06460	0	0	0
AT1G06470	5	5	0
AT1G06500	0	0	0
AT1G06510	0	0	0
AT1G06560	0	0	0
AT1G06570	0	0	0
AT1G06620	0	0	0
AT1G06640	0	0	0
AT1G06650	0	0	0
AT1G06660	1	0	1
AT1G06680	0	0	0
AT1G06690	0	0	0
AT1G06700	0	0	0
AT1G06730	0	0	0
AT1G06760	0	0	0
AT1G06770	1	1	0
AT1G06780	2	2	0
AT1G06790	1	1	0
AT1G06800	6	6	0
AT1G06830	1	0	1
AT1G06850	0	0	0
AT1G06870	0	0	0
AT1G06890	2	2	0
AT1G06950	0	0	0
AT1G06960	0	0	0
AT1G07000	0	0	0
AT1G07010	1	0	1
AT1G07020	0	0	0
AT1G07030	3	3	0
AT1G07040	4	3	1
AT1G07070	0	0	0
AT1G07080	1	0	1
AT1G07090	0	0	0
AT1G07110	0	0	0
AT1G07130	2	0	2
AT1G07140	0	0	0
AT1G07150	1	0	1
AT1G07160	0	0	0
AT1G07170	0	0	0
AT1G07180	0	0	0
AT1G07200	6	6	0
AT1G07210	0	0	0
AT1G07230	1	1	0
AT1G07240	3	3	0
AT1G07250	0	0	0
AT1G07260	1	1	0
AT1G07280	0	0	0
AT1G07310	2	2	0
AT1G07320	0	0	0
AT1G07360	0	0	0
AT1G07370	0	0	0
AT1G07400	0	0	0
AT1G07420	0	0	0
AT1G07430	0	0	0
AT1G07440	0	0	0
AT1G07470	0	0	0
AT1G07480	0	0	0
AT1G07490	0	0	0
AT1G07510	3	3	0
AT1G07570	0	0	0
AT1G07590	19	16	3
AT1G07610	0	0	0
AT1G07630	1	1	0
AT1G07640	2	1	1
AT1G07650	1	1	0
AT1G07660	0	0	0
AT1G07670	0	0	0
AT1G07700	1	1	0
AT1G07720	1	1	0
AT1G07750	0	0	0
AT1G07770	0	0	0
AT1G07780	1	1	0
AT1G07790	0	0	0
AT1G07795	0	0	0
AT1G07820	0	0	0
AT1G07830	0	0	0
AT1G07840	0	0	0
AT1G07870	0	0	0
AT1G07880	0	0	0
AT1G07890	1	1	0
AT1G07920	0	0	0
AT1G07930	0	0	0
AT1G07940	0	0	0
AT1G07950	0	0	0
AT1G07960	1	1	0
AT1G07990	1	1	0
AT1G08000	2	2	0
AT1G08010	0	0	0
AT1G08040	0	0	0
AT1G08050	0	0	0
AT1G08060	2	2	0
AT1G08110	0	0	0
AT1G08125	0	0	0
AT1G08130	0	0	0
AT1G08200	0	0	0
AT1G08210	0	0	0
AT1G08220	0	0	0
AT1G08250	0	0	0
AT1G08290	0	0	0
AT1G08340	0	0	0
AT1G08350	14	13	1
AT1G08360	0	0	0
AT1G08380	0	0	0
AT1G08390	0	0	0
AT1G08400	0	0	0
AT1G08410	0	0	0
AT1G08450	2	2	0
AT1G08460	0	0	0
AT1G08470	0	0	0
AT1G08480	0	0	0
AT1G08490	0	0	0
AT1G08500	0	0	0
AT1G08510	0	0	0
AT1G08520	1	1	0
AT1G08530	0	0	0
AT1G08550	0	0	0
AT1G08560	0	0	0
AT1G08570	0	0	0
AT1G08580	0	0	0
AT1G08590	1	1	0
AT1G08630	6	6	0
AT1G08640	0	0	0
AT1G08650	0	0	0
AT1G08660	1	0	1
AT1G08700	1	1	0
AT1G08710	1	1	0
AT1G08760	1	0	1
AT1G08770	0	0	0
AT1G08780	0	0	0
AT1G08810	0	0	0
AT1G08820	0	0	0
AT1G08830	0	0	0
AT1G08880	0	0	0
AT1G08900	0	0	0
AT1G08920	1	1	0
AT1G08930	0	0	0
AT1G08940	0	0	0
AT1G08970	0	0	0
AT1G08980	0	0	0
AT1G09000	1	1	0
AT1G09010	0	0	0
AT1G09020	3	3	0
AT1G09070	0	0	0
AT1G09090	0	0	0
AT1G09100	0	0	0
AT1G09130	0	0	0
AT1G09140	0	0	0
AT1G09150	0	0	0
AT1G09160	1	0	1
AT1G09180	0	0	0
AT1G09200	0	0	0
AT1G09210	0	0	0
AT1G09230	1	1	0
AT1G09240	0	0	0
AT1G09245	0	0	0
AT1G09250	0	0	0
AT1G09270	0	0	0
AT1G09280	0	0	0
AT1G09290	0	0	0
AT1G09310	0	0	0
AT1G09320	0	0	0
AT1G09330	0	0	0
AT1G09340	0	0	0
AT1G09350	0	0	0
AT1G09370	0	0	0
AT1G09380	2	2	0
AT1G09390	0	0	0
AT1G09420	1	1	0
AT1G09430	0	0	0
AT1G09450	0	0	0
AT1G09490	0	0	0
AT1G09500	1	1	0
AT1G09510	0	0	0
AT1G09520	0	0	0
AT1G09540	0	0	0
AT1G09560	0	0	0
AT1G09570	1	1	0
AT1G09575	0	0	0
AT1G09580	0	0	0
AT1G09590	0	0	0
AT1G09620	0	0	0
AT1G09630	0	0	0
AT1G09640	0	0	0
AT1G09645	0	0	0
AT1G09660	2	2	0
AT1G09690	0	0	0
AT1G09710	0	0	0
AT1G09740	0	0	0
AT1G09750	0	0	0
AT1G09760	1	0	1
AT1G09770	0	0	0
AT1G09780	0	0	0
AT1G09795	0	0	0
AT1G09800	0	0	0
AT1G09830	0	0	0
AT1G09840	7	5	2
AT1G09870	0	0	0
AT1G09910	0	0	0
AT1G09920	0	0	0
AT1G09932	0	0	0
AT1G09940	1	1	0
AT1G09950	0	0	0
AT1G09960	0	0	0
AT1G09970	1	1	0
AT1G09995	2	1	1
AT1G10020	2	2	0
AT1G10030	1	1	0
AT1G10060	1	1	0
AT1G10070	0	0	0
AT1G10120	1	1	0
AT1G10180	0	0	0
AT1G10190	0	0	0
AT1G10200	0	0	0
AT1G10210	0	0	0
AT1G10230	0	0	0
AT1G10240	0	0	0
AT1G10340	0	0	0
AT1G10350	0	0	0
AT1G10360	0	0	0
AT1G10370	0	0	0
AT1G10380	0	0	0
AT1G10390	0	0	0
AT1G10410	4	4	0
AT1G10430	0	0	0
AT1G10470	1	1	0
AT1G10500	0	0	0
AT1G10510	1	1	0
AT1G10530	0	0	0
AT1G10540	0	0	0
AT1G10560	0	0	0
AT1G10570	0	0	0
AT1G10580	0	0	0
AT1G10585	0	0	0
AT1G10590	0	0	0
AT1G10600	2	1	1
AT1G10630	0	0	0
AT1G10640	0	0	0
AT1G10650	0	0	0
AT1G10660	1	1	0
AT1G10670	0	0	0
AT1G10690	0	0	0
AT1G10700	0	0	0
AT1G10720	0	0	0
AT1G10740	2	2	0
AT1G10750	3	3	0
AT1G10780	0	0	0
AT1G10820	1	0	1
AT1G10830	0	0	0
AT1G10840	0	0	0
AT1G10890	7	6	1
AT1G10900	4	1	3
AT1G10920	11	11	0
AT1G10930	1	0	1
AT1G10940	0	0	0
AT1G10950	0	0	0
AT1G10960	0	0	0
AT1G10990	1	0	1
AT1G11000	1	0	1
AT1G11020	2	2	0
AT1G11050	0	0	0
AT1G11080	3	3	0
AT1G11090	0	0	0
AT1G11110	2	0	2
AT1G11130	1	1	0
AT1G11170	3	3	0
AT1G11190	1	1	0
AT1G11210	0	0	0
AT1G11260	0	0	0
AT1G11270	2	2	0
AT1G11280	1	0	1
AT1G11310	1	1	0
AT1G11320	1	1	0
AT1G11350	0	0	0
AT1G11360	0	0	0
AT1G11400	0	0	0
AT1G11430	0	0	0
AT1G11440	0	0	0
AT1G11450	12	12	0
AT1G11480	0	0	0
AT1G11530	1	1	0
AT1G11580	0	0	0
AT1G11590	0	0	0
AT1G11630	1	0	1
AT1G11650	0	0	0
AT1G11655	0	0	0
AT1G11670	0	0	0
AT1G11680	0	0	0
AT1G11700	1	1	0
AT1G11710	2	2	0
AT1G11750	0	0	0
AT1G11790	1	1	0
AT1G11800	0	0	0
AT1G11820	2	1	1
AT1G11840	1	1	0
AT1G11850	0	0	0
AT1G11860	0	0	0
AT1G11870	0	0	0
AT1G11880	0	0	0
AT1G11890	0	0	0
AT1G11900	1	1	0
AT1G11910	0	0	0
AT1G11915	0	0	0
AT1G11930	0	0	0
AT1G11940	1	1	0
AT1G11960	2	2	0
AT1G12000	0	0	0
AT1G12010	0	0	0
AT1G12020	0	0	0
AT1G12050	0	0	0
AT1G12080	0	0	0
AT1G12090	1	1	0
AT1G12110	0	0	0
AT1G12120	3	3	0
AT1G12200	0	0	0
AT1G12230	0	0	0
AT1G12240	0	0	0
AT1G12250	0	0	0
AT1G12270	0	0	0
AT1G12310	0	0	0
AT1G12320	0	0	0
AT1G12370	0	0	0
AT1G12390	0	0	0
AT1G12400	0	0	0
AT1G12410	0	0	0
AT1G12440	0	0	0
AT1G12450	0	0	0
AT1G12460	9	9	0
AT1G12480	0	0	0
AT1G12520	0	0	0
AT1G12570	0	0	0
AT1G12580	1	1	0
AT1G12620	2	2	0
AT1G12640	0	0	0
AT1G12650	3	3	0
AT1G12680	2	2	0
AT1G12710	0	0	0
AT1G12730	0	0	0
AT1G12750	7	7	0
AT1G12760	1	1	0
AT1G12770	2	2	0
AT1G12780	0	0	0
AT1G12800	1	1	0
AT1G12810	0	0	0
AT1G12820	0	0	0
AT1G12830	0	0	0
AT1G12840	0	0	0
AT1G12850	0	0	0
AT1G12880	4	4	0
AT1G12900	0	0	0
AT1G12910	1	1	0
AT1G12920	0	0	0
AT1G12930	1	0	1
AT1G12950	0	0	0
AT1G12970	0	0	0
AT1G13000	2	2	0
AT1G13030	0	0	0
AT1G13060	0	0	0
AT1G13080	0	0	0
AT1G13090	0	0	0
AT1G13110	0	0	0
AT1G13130	0	0	0
AT1G13150	3	3	0
AT1G13170	4	3	1
AT1G13180	1	1	0
AT1G13190	0	0	0
AT1G13195	0	0	0
AT1G13210	1	1	0
AT1G13220	0	0	0
AT1G13230	0	0	0
AT1G13260	0	0	0
AT1G13270	0	0	0
AT1G13280	0	0	0
AT1G13300	1	1	0
AT1G13320	0	0	0
AT1G13340	0	0	0
AT1G13350	0	0	0
AT1G13360	0	0	0
AT1G13380	0	0	0
AT1G13390	0	0	0
AT1G13430	0	0	0
AT1G13440	0	0	0
AT1G13510	1	1	0
AT1G13520	0	0	0
AT1G13560	0	0	0
AT1G13580	1	1	0
AT1G13600	0	0	0
AT1G13640	5	5	0
AT1G13650	11	7	4
AT1G13670	0	0	0
AT1G13690	0	0	0
AT1G13700	0	0	0
AT1G13710	0	0	0
AT1G13730	0	0	0
AT1G13740	5	5	0
AT1G13750	1	1	0
AT1G13770	0	0	0
AT1G13780	0	0	0
AT1G13820	0	0	0
AT1G13830	0	0	0
AT1G13870	0	0	0
AT1G13880	0	0	0
AT1G13900	0	0	0
AT1G13910	4	4	0
AT1G13930	0	0	0
AT1G13950	0	0	0
AT1G13960	0	0	0
AT1G13970	6	6	0
AT1G13990	0	0	0
AT1G14000	1	1	0
AT1G14020	1	0	1
AT1G14030	1	1	0
AT1G14080	0	0	0
AT1G14120	0	0	0
AT1G14130	0	0	0
AT1G14160	2	2	0
AT1G14170	0	0	0
AT1G14180	6	3	3
AT1G14200	0	0	0
AT1G14210	0	0	0
AT1G14230	1	0	1
AT1G14260	0	0	0
AT1G14270	0	0	0
AT1G14280	0	0	0
AT1G14290	1	1	0
AT1G14300	0	0	0
AT1G14310	0	0	0
AT1G14320	0	0	0
AT1G14330	1	1	0
AT1G14340	0	0	0
AT1G14345	0	0	0
AT1G14360	0	0	0
AT1G14370	0	0	0
AT1G14380	1	1	0
AT1G14400	1	1	0
AT1G14410	0	0	0
AT1G14440	1	1	0
AT1G14450	0	0	0
AT1G14510	1	1	0
AT1G14520	0	0	0
AT1G14530	1	0	1
AT1G14560	5	5	0
AT1G14570	0	0	0
AT1G14580	0	0	0
AT1G14590	1	0	1
AT1G14610	0	0	0
AT1G14620	0	0	0
AT1G14650	0	0	0
AT1G14670	0	0	0
AT1G14687	1	1	0
AT1G14690	3	3	0
AT1G14710	1	1	0
AT1G14720	0	0	0
AT1G14730	0	0	0
AT1G14740	0	0	0
AT1G14770	4	4	0
AT1G14780	0	0	0
AT1G14810	0	0	0
AT1G14830	0	0	0
AT1G14840	1	1	0
AT1G14860	0	0	0
AT1G14870	0	0	0
AT1G14880	0	0	0
AT1G14890	0	0	0
AT1G14900	0	0	0
AT1G14910	0	0	0
AT1G14920	0	0	0
AT1G14950	1	1	0
AT1G14980	1	1	0
AT1G14990	1	1	0
AT1G15000	0	0	0
AT1G15010	0	0	0
AT1G15020	1	0	1
AT1G15030	1	1	0
AT1G15080	0	0	0
AT1G15100	0	0	0
AT1G15110	0	0	0
AT1G15130	0	0	0
AT1G15140	2	2	0
AT1G15150	0	0	0
AT1G15170	0	0	0
AT1G15180	0	0	0
AT1G15200	0	0	0
AT1G15215	1	0	1
AT1G15220	2	1	1
AT1G15230	0	0	0
AT1G15240	1	1	0
AT1G15250	0	0	0
AT1G15260	3	2	1
AT1G15270	0	0	0
AT1G15280	0	0	0
AT1G15310	3	3	0
AT1G15330	0	0	0
AT1G15340	0	0	0
AT1G15350	1	1	0
AT1G15360	0	0	0
AT1G15370	0	0	0
AT1G15380	1	1	0
AT1G15390	1	0	1
AT1G15400	0	0	0
AT1G15410	4	4	0
AT1G15430	0	0	0
AT1G15440	0	0	0
AT1G15460	0	0	0
AT1G15470	0	0	0
AT1G15490	1	1	0
AT1G15500	0	0	0
AT1G15550	0	0	0
AT1G15570	2	2	0
AT1G15670	0	0	0
AT1G15690	0	0	0
AT1G15700	0	0	0
AT1G15710	0	0	0
AT1G15720	0	0	0
AT1G15730	1	0	1
AT1G15740	1	1	0
AT1G15750	1	1	0
AT1G15790	0	0	0
AT1G15800	0	0	0
AT1G15810	0	0	0
AT1G15820	0	0	0
AT1G15840	3	3	0
AT1G15870	0	0	0
AT1G15880	0	0	0
AT1G15920	2	2	0
AT1G15930	3	3	0
AT1G15950	0	0	0
AT1G15960	0	0	0
AT1G15980	0	0	0
AT1G16000	0	0	0
AT1G16010	2	2	0
AT1G16030	1	0	1
AT1G16060	0	0	0
AT1G16070	1	1	0
AT1G16080	1	0	1
AT1G16130	1	0	1
AT1G16170	1	1	0
AT1G16210	0	0	0
AT1G16240	1	1	0
AT1G16300	0	0	0
AT1G16310	0	0	0
AT1G16320	2	2	0
AT1G16340	2	2	0
AT1G16390	0	0	0
AT1G16400	0	0	0
AT1G16410	1	0	1
AT1G16430	1	0	1
AT1G16470	0	0	0
AT1G16500	0	0	0
AT1G16510	4	4	0
AT1G16520	0	0	0
AT1G16560	0	0	0
AT1G16570	0	0	0
AT1G16590	0	0	0
AT1G16610	0	0	0
AT1G16630	0	0	0
AT1G16640	0	0	0
AT1G16670	1	1	0
AT1G16700	1	1	0
AT1G16720	0	0	0
AT1G16740	1	1	0
AT1G16750	1	1	0
AT1G16790	0	0	0
AT1G16810	0	0	0
AT1G16840	0	0	0
AT1G16850	0	0	0
AT1G16860	1	1	0
AT1G16880	1	1	0
AT1G16890	0	0	0
AT1G16920	0	0	0
AT1G16950	0	0	0
AT1G17020	0	0	0
AT1G17050	0	0	0
AT1G17080	0	0	0
AT1G17090	1	0	1
AT1G17100	0	0	0
AT1G17120	0	0	0
AT1G17130	0	0	0
AT1G17140	2	2	0
AT1G17170	0	0	0
AT1G17180	0	0	0
AT1G17190	0	0	0
AT1G17200	0	0	0
AT1G17220	3	3	0
AT1G17270	0	0	0
AT1G17280	0	0	0
AT1G17285	0	0	0
AT1G17290	0	0	0
AT1G17340	0	0	0
AT1G17380	1	1	0
AT1G17410	0	0	0
AT1G17420	0	0	0
AT1G17430	0	0	0
AT1G17440	1	0	1
AT1G17450	1	1	0
AT1G17460	1	1	0
AT1G17470	0	0	0
AT1G17490	0	0	0
AT1G17510	0	0	0
AT1G17520	0	0	0
AT1G17530	0	0	0
AT1G17560	1	1	0
AT1G17620	0	0	0
AT1G17650	0	0	0
AT1G17680	2	2	0
AT1G17690	1	1	0
AT1G17710	0	0	0
AT1G17720	6	6	0
AT1G17760	2	2	0
AT1G17780	13	12	1
AT1G17790	0	0	0
AT1G17800	0	0	0
AT1G17820	5	4	1
AT1G17840	3	3	0
AT1G17860	0	0	0
AT1G17880	0	0	0
AT1G17890	0	0	0
AT1G17920	3	3	0
AT1G17930	0	0	0
AT1G17970	0	0	0
AT1G17980	1	1	0
AT1G17990	4	3	1
AT1G18000	2	2	0
AT1G18010	0	0	0
AT1G18030	0	0	0
AT1G18040	0	0	0
AT1G18060	2	2	0
AT1G18070	1	1	0
AT1G18080	0	0	0
AT1G18090	0	0	0
AT1G18100	0	0	0
AT1G18150	1	1	0
AT1G18160	2	1	1
AT1G18170	0	0	0
AT1G18190	2	2	0
AT1G18210	0	0	0
AT1G18260	0	0	0
AT1G18270	1	1	0
AT1G18300	0	0	0
AT1G18330	0	0	0
AT1G18360	2	2	0
AT1G18400	0	0	0
AT1G18440	0	0	0
AT1G18450	0	0	0
AT1G18460	0	0	0
AT1G18470	1	1	0
AT1G18480	0	0	0
AT1G18540	0	0	0
AT1G18570	4	4	0
AT1G18580	0	0	0
AT1G18590	0	0	0
AT1G18600	1	1	0
AT1G18620	0	0	0
AT1G18630	0	0	0
AT1G18640	0	0	0
AT1G18650	0	0	0
AT1G18660	0	0	0
AT1G18680	1	0	1
AT1G18700	0	0	0
AT1G18710	0	0	0
AT1G18720	0	0	0
AT1G18730	0	0	0
AT1G18740	0	0	0
AT1G18800	0	0	0
AT1G18840	4	4	0
AT1G18850	0	0	0
AT1G18880	0	0	0
AT1G18900	1	1	0
AT1G18990	0	0	0
AT1G19000	0	0	0
AT1G19010	0	0	0
AT1G19020	0	0	0
AT1G19050	0	0	0
AT1G19080	0	0	0
AT1G19110	0	0	0
AT1G19120	1	1	0
AT1G19150	1	0	1
AT1G19170	2	2	0
AT1G19180	0	0	0
AT1G19240	0	0	0
AT1G19300	1	1	0
AT1G19310	1	1	0
AT1G19320	0	0	0
AT1G19350	0	0	0
AT1G19370	1	1	0
AT1G19380	0	0	0
AT1G19400	5	5	0
AT1G19430	1	1	0
AT1G19450	2	2	0
AT1G19490	0	0	0
AT1G19510	0	0	0
AT1G19520	0	0	0
AT1G19530	1	1	0
AT1G19540	0	0	0
AT1G19570	0	0	0
AT1G19600	0	0	0
AT1G19610	0	0	0
AT1G19650	0	0	0
AT1G19660	0	0	0
AT1G19670	0	0	0
AT1G19690	0	0	0
AT1G19720	0	0	0
AT1G19730	0	0	0
AT1G19740	0	0	0
AT1G19800	1	1	0
AT1G19830	0	0	0
AT1G19850	8	8	0
AT1G19870	0	0	0
AT1G19880	0	0	0
AT1G19900	0	0	0
AT1G19920	1	0	1
AT1G19940	1	1	0
AT1G19950	0	0	0
AT1G19980	0	0	0
AT1G20010	0	0	0
AT1G20020	0	0	0
AT1G20030	1	1	0
AT1G20050	0	0	0
AT1G20070	2	2	0
AT1G20090	1	1	0
AT1G20100	0	0	0
AT1G20110	0	0	0
AT1G20140	0	0	0
AT1G20190	0	0	0
AT1G20200	0	0	0
AT1G20220	1	1	0
AT1G20260	0	0	0
AT1G20300	0	0	0
AT1G20330	0	0	0
AT1G20340	0	0	0
AT1G20350	0	0	0
AT1G20360	0	0	0
AT1G20370	0	0	0
AT1G20410	0	0	0
AT1G20440	0	0	0
AT1G20450	6	6	0
AT1G20460	0	0	0
AT1G20470	0	0	0
AT1G20510	0	0	0
AT1G20540	0	0	0
AT1G20560	1	0	1
AT1G20575	0	0	0
AT1G20580	0	0	0
AT1G20620	0	0	0
AT1G20630	0	0	0
AT1G20640	4	4	0
AT1G20690	14	14	0
AT1G20693	0	0	0
AT1G20696	0	0	0
AT1G20770	0	0	0
AT1G20780	2	2	0
AT1G20810	0	0	0
AT1G20816	0	0	0
AT1G20823	0	0	0
AT1G20830	1	0	1
AT1G20850	0	0	0
AT1G20880	5	5	0
AT1G20890	0	0	0
AT1G20900	7	6	1
AT1G20910	0	0	0
AT1G20920	0	0	0
AT1G20930	0	0	0
AT1G20950	0	0	0
AT1G20980	4	4	0
AT1G21000	0	0	0
AT1G21010	0	0	0
AT1G21050	0	0	0
AT1G21070	1	1	0
AT1G21080	0	0	0
AT1G21100	0	0	0
AT1G21110	0	0	0
AT1G21120	0	0	0
AT1G21140	0	0	0
AT1G21190	0	0	0
AT1G21200	0	0	0
AT1G21250	2	2	0
AT1G21270	0	0	0
AT1G21350	5	5	0
AT1G21370	5	3	2
AT1G21380	3	3	0
AT1G21390	0	0	0
AT1G21400	0	0	0
AT1G21410	1	1	0
AT1G21440	0	0	0
AT1G21450	0	0	0
AT1G21460	0	0	0
AT1G21480	1	1	0
AT1G21540	0	0	0
AT1G21550	0	0	0
AT1G21580	0	0	0
AT1G21590	2	2	0
AT1G21600	0	0	0
AT1G21610	0	0	0
AT1G21630	3	3	0
AT1G21640	0	0	0
AT1G21660	0	0	0
AT1G21670	0	0	0
AT1G21680	0	0	0
AT1G21690	0	0	0
AT1G21695	3	2	1
AT1G21700	0	0	0
AT1G21720	0	0	0
AT1G21750	0	0	0
AT1G21760	0	0	0
AT1G21770	0	0	0
AT1G21780	0	0	0
AT1G21790	1	1	0
AT1G21840	2	2	0
AT1G21880	0	0	0
AT1G21890	0	0	0
AT1G21900	0	0	0
AT1G21910	0	0	0
AT1G21920	2	2	0
AT1G21930	0	0	0
AT1G22020	1	1	0
AT1G22030	0	0	0
AT1G22040	1	1	0
AT1G22050	1	1	0
AT1G22140	0	0	0
AT1G22160	0	0	0
AT1G22170	0	0	0
AT1G22180	4	2	2
AT1G22190	1	1	0
AT1G22200	0	0	0
AT1G22220	0	0	0
AT1G22270	0	0	0
AT1G22280	0	0	0
AT1G22300	0	0	0
AT1G22310	1	0	1
AT1G22330	1	1	0
AT1G22360	0	0	0
AT1G22370	3	2	1
AT1G22400	0	0	0
AT1G22430	0	0	0
AT1G22440	0	0	0
AT1G22450	0	0	0
AT1G22470	0	0	0
AT1G22480	7	7	0
AT1G22500	1	0	1
AT1G22530	0	0	0
AT1G22550	0	0	0
AT1G22610	1	1	0
AT1G22620	2	2	0
AT1G22630	4	3	1
AT1G22640	0	0	0
AT1G22660	0	0	0
AT1G22700	0	0	0
AT1G22710	0	0	0
AT1G22730	2	2	0
AT1G22740	0	0	0
AT1G22750	0	0	0
AT1G22760	1	1	0
AT1G22780	1	1	0
AT1G22790	3	2	1
AT1G22800	0	0	0
AT1G22810	0	0	0
AT1G22840	0	0	0
AT1G22850	0	0	0
AT1G22880	1	1	0
AT1G22882	2	1	1
AT1G22890	0	0	0
AT1G22900	0	0	0
AT1G22910	1	1	0
AT1G22920	0	0	0
AT1G22930	0	0	0
AT1G22940	0	0	0
AT1G22970	0	0	0
AT1G22990	0	0	0
AT1G23010	0	0	0
AT1G23030	0	0	0
AT1G23050	0	0	0
AT1G23060	1	1	0
AT1G23080	0	0	0
AT1G23100	0	0	0
AT1G23120	2	0	2
AT1G23130	0	0	0
AT1G23150	1	1	0
AT1G23180	1	1	0
AT1G23190	0	0	0
AT1G23200	0	0	0
AT1G23220	1	1	0
AT1G23260	0	0	0
AT1G23290	0	0	0
AT1G23310	2	2	0
AT1G23340	5	1	4
AT1G23350	0	0	0
AT1G23360	0	0	0
AT1G23380	0	0	0
AT1G23390	0	0	0
AT1G23410	0	0	0
AT1G23480	1	1	0
AT1G23490	0	0	0
AT1G23530	0	0	0
AT1G23710	0	0	0
AT1G23730	0	0	0
AT1G23740	0	0	0
AT1G23750	0	0	0
AT1G23780	0	0	0
AT1G23790	0	0	0
AT1G23800	0	0	0
AT1G23820	0	0	0
AT1G23830	0	0	0
AT1G23840	0	0	0
AT1G23870	0	0	0
AT1G23880	4	3	1
AT1G23890	0	0	0
AT1G23900	0	0	0
AT1G23950	0	0	0
AT1G23960	0	0	0
AT1G23970	0	0	0
AT1G23980	0	0	0
AT1G24020	0	0	0
AT1G24030	1	1	0
AT1G24040	0	0	0
AT1G24050	0	0	0
AT1G24100	0	0	0
AT1G24120	1	1	0
AT1G24140	1	1	0
AT1G24180	0	0	0
AT1G24210	0	0	0
AT1G24240	0	0	0
AT1G24265	0	0	0
AT1G24280	0	0	0
AT1G24310	1	1	0
AT1G24320	0	0	0
AT1G24350	1	1	0
AT1G24360	0	0	0
AT1G24430	5	3	2
AT1G24440	0	0	0
AT1G24450	0	0	0
AT1G24510	0	0	0
AT1G24530	0	0	0
AT1G24560	0	0	0
AT1G24575	0	0	0
AT1G24580	0	0	0
AT1G24625	2	2	0
AT1G25220	0	0	0
AT1G25230	0	0	0
AT1G25260	0	0	0
AT1G25275	0	0	0
AT1G25280	1	1	0
AT1G25320	0	0	0
AT1G25350	0	0	0
AT1G25370	0	0	0
AT1G25380	1	1	0
AT1G25390	0	0	0
AT1G25420	0	0	0
AT1G25440	3	3	0
AT1G25450	0	0	0
AT1G25470	2	2	0
AT1G25490	0	0	0
AT1G25510	0	0	0
AT1G25520	1	1	0
AT1G25550	1	1	0
AT1G25560	0	0	0
AT1G25580	0	0	0
AT1G25682	0	0	0
AT1G26110	0	0	0
AT1G26120	0	0	0
AT1G26160	0	0	0
AT1G26180	0	0	0
AT1G26190	1	1	0
AT1G26210	8	7	1
AT1G26220	0	0	0
AT1G26260	1	1	0
AT1G26270	2	2	0
AT1G26300	0	0	0
AT1G26320	0	0	0
AT1G26340	0	0	0
AT1G26370	0	0	0
AT1G26380	1	0	1
AT1G26390	0	0	0
AT1G26410	0	0	0
AT1G26440	1	0	1
AT1G26450	0	0	0
AT1G26460	0	0	0
AT1G26470	0	0	0
AT1G26480	0	0	0
AT1G26520	0	0	0
AT1G26550	0	0	0
AT1G26560	1	1	0
AT1G26570	0	0	0
AT1G26580	9	8	1
AT1G26630	0	0	0
AT1G26640	3	3	0
AT1G26650	2	2	0
AT1G26660	0	0	0
AT1G26670	0	0	0
AT1G26680	1	1	0
AT1G26690	0	0	0
AT1G26740	0	0	0
AT1G26750	0	0	0
AT1G26770	0	0	0
AT1G26797	0	0	0
AT1G26798	0	0	0
AT1G26799	0	0	0
AT1G26800	1	1	0
AT1G26810	1	1	0
AT1G26820	0	0	0
AT1G26850	3	3	0
AT1G26880	0	0	0
AT1G26910	0	0	0
AT1G26920	0	0	0
AT1G26930	1	1	0
AT1G26940	0	0	0
AT1G26960	0	0	0
AT1G26970	2	0	2
AT1G27000	2	2	0
AT1G27020	0	0	0
AT1G27030	0	0	0
AT1G27040	0	0	0
AT1G27050	0	0	0
AT1G27070	3	2	1
AT1G27090	0	0	0
AT1G27100	0	0	0
AT1G27130	0	0	0
AT1G27150	2	2	0
AT1G27200	0	0	0
AT1G27210	1	1	0
AT1G27290	0	0	0
AT1G27300	0	0	0
AT1G27310	0	0	0
AT1G27330	0	0	0
AT1G27350	0	0	0
AT1G27360	2	1	1
AT1G27370	19	17	2
AT1G27390	0	0	0
AT1G27400	0	0	0
AT1G27440	1	1	0
AT1G27450	2	2	0
AT1G27460	3	3	0
AT1G27470	0	0	0
AT1G27480	3	0	3
AT1G27500	0	0	0
AT1G27520	2	2	0
AT1G27530	0	0	0
AT1G27540	0	0	0
AT1G27590	0	0	0
AT1G27620	0	0	0
AT1G27630	0	0	0
AT1G27650	0	0	0
AT1G27670	0	0	0
AT1G27680	0	0	0
AT1G27690	0	0	0
AT1G27695	0	0	0
AT1G27700	0	0	0
AT1G27710	0	0	0
AT1G27730	0	0	0
AT1G27760	1	1	0
AT1G27840	1	0	1
AT1G27900	2	2	0
AT1G27910	3	3	0
AT1G27930	5	5	0
AT1G27950	0	0	0
AT1G27960	0	0	0
AT1G27980	0	0	0
AT1G28050	2	2	0
AT1G28060	0	0	0
AT1G28090	1	1	0
AT1G28100	7	7	0
AT1G28110	0	0	0
AT1G28120	0	0	0
AT1G28130	0	0	0
AT1G28140	0	0	0
AT1G28150	0	0	0
AT1G28200	0	0	0
AT1G28230	0	0	0
AT1G28240	4	4	0
AT1G28250	0	0	0
AT1G28260	5	5	0
AT1G28270	0	0	0
AT1G28280	0	0	0
AT1G28320	1	1	0
AT1G28330	0	0	0
AT1G28360	0	0	0
AT1G28370	0	0	0
AT1G28375	2	2	0
AT1G28380	0	0	0
AT1G28390	1	0	1
AT1G28400	0	0	0
AT1G28410	1	1	0
AT1G28440	0	0	0
AT1G28480	0	0	0
AT1G28490	0	0	0
AT1G28510	1	1	0
AT1G28520	0	0	0
AT1G28530	0	0	0
AT1G28560	4	2	2
AT1G28580	0	0	0
AT1G28600	0	0	0
AT1G28610	0	0	0
AT1G28660	0	0	0
AT1G28710	0	0	0
AT1G29030	0	0	0
AT1G29040	0	0	0
AT1G29050	4	4	0
AT1G29070	1	1	0
AT1G29090	0	0	0
AT1G29120	4	4	0
AT1G29150	0	0	0
AT1G29240	1	1	0
AT1G29250	0	0	0
AT1G29290	0	0	0
AT1G29300	0	0	0
AT1G29310	0	0	0
AT1G29320	0	0	0
AT1G29330	0	0	0
AT1G29340	0	0	0
AT1G29350	0	0	0
AT1G29370	0	0	0
AT1G29390	0	0	0
AT1G29395	0	0	0
AT1G29400	0	0	0
AT1G29410	0	0	0
AT1G29430	0	0	0
AT1G29470	1	1	0
AT1G29490	0	0	0
AT1G29500	0	0	0
AT1G29510	0	0	0
AT1G29520	0	0	0
AT1G29530	0	0	0
AT1G29630	1	1	0
AT1G29640	0	0	0
AT1G29660	0	0	0
AT1G29670	0	0	0
AT1G29680	0	0	0
AT1G29690	2	2	0
AT1G29700	0	0	0
AT1G29720	3	3	0
AT1G29750	12	12	0
AT1G29770	1	1	0
AT1G29790	0	0	0
AT1G29800	0	0	0
AT1G29810	0	0	0
AT1G29850	0	0	0
AT1G29880	0	0	0
AT1G29900	0	0	0
AT1G29910	0	0	0
AT1G29920	0	0	0
AT1G29930	0	0	0
AT1G29940	0	0	0
AT1G29970	0	0	0
AT1G29980	0	0	0
AT1G29990	0	0	0
AT1G30000	0	0	0
AT1G30040	0	0	0
AT1G30070	0	0	0
AT1G30080	0	0	0
AT1G30090	3	3	0
AT1G30120	0	0	0
AT1G30130	1	1	0
AT1G30160	2	1	1
AT1G30200	1	1	0
AT1G30210	7	6	1
AT1G30220	0	0	0
AT1G30240	0	0	0
AT1G30250	0	0	0
AT1G30260	0	0	0
AT1G30270	5	5	0
AT1G30280	0	0	0
AT1G30300	0	0	0
AT1G30320	0	0	0
AT1G30330	7	7	0
AT1G30360	0	0	0
AT1G30380	0	0	0
AT1G30400	1	1	0
AT1G30480	2	2	0
AT1G30500	1	0	1
AT1G30510	0	0	0
AT1G30520	1	1	0
AT1G30530	1	0	1
AT1G30540	0	0	0
AT1G30600	2	2	0
AT1G30620	1	1	0
AT1G30630	0	0	0
AT1G30650	5	5	0
AT1G30690	0	0	0
AT1G30700	0	0	0
AT1G30750	0	0	0
AT1G30757	1	0	1
AT1G30760	0	0	0
AT1G30810	1	1	0
AT1G30825	0	0	0
AT1G30835	2	2	0
AT1G30840	1	1	0
AT1G30870	0	0	0
AT1G30880	0	0	0
AT1G30890	0	0	0
AT1G30910	0	0	0
AT1G30960	0	0	0
AT1G30970	0	0	0
AT1G31020	0	0	0
AT1G31050	4	4	0
AT1G31060	0	0	0
AT1G31070	0	0	0
AT1G31130	2	2	0
AT1G31160	0	0	0
AT1G31170	0	0	0
AT1G31190	1	0	1
AT1G31220	0	0	0
AT1G31240	0	0	0
AT1G31250	0	0	0
AT1G31300	4	4	0
AT1G31310	0	0	0
AT1G31320	0	0	0
AT1G31330	0	0	0
AT1G31340	0	0	0
AT1G31350	0	0	0
AT1G31410	0	0	0
AT1G31440	0	0	0
AT1G31460	2	2	0
AT1G31500	0	0	0
AT1G31540	0	0	0
AT1G31580	1	1	0
AT1G31660	0	0	0
AT1G31730	1	1	0
AT1G31760	0	0	0
AT1G31780	1	1	0
AT1G31800	0	0	0
AT1G31812	0	0	0
AT1G31814	0	0	0
AT1G31817	4	3	1
AT1G31820	0	0	0
AT1G31830	2	0	2
AT1G31850	0	0	0
AT1G31860	0	0	0
AT1G31870	0	0	0
AT1G31880	3	3	0
AT1G31940	0	0	0
AT1G31970	0	0	0
AT1G31990	1	1	0
AT1G32060	0	0	0
AT1G32070	0	0	0
AT1G32080	0	0	0
AT1G32100	0	0	0
AT1G32150	1	1	0
AT1G32160	0	0	0
AT1G32170	1	1	0
AT1G32190	1	1	0
AT1G32200	0	0	0
AT1G32210	0	0	0
AT1G32220	0	0	0
AT1G32230	4	4	0
AT1G32310	0	0	0
AT1G32340	0	0	0
AT1G32350	1	1	0
AT1G32370	0	0	0
AT1G32380	0	0	0
AT1G32400	1	1	0
AT1G32410	2	2	0
AT1G32440	0	0	0
AT1G32460	0	0	0
AT1G32470	0	0	0
AT1G32490	0	0	0
AT1G32530	0	0	0
AT1G32540	12	11	1
AT1G32550	0	0	0
AT1G32560	0	0	0
AT1G32580	0	0	0
AT1G32610	4	4	0
AT1G32630	0	0	0
AT1G32640	1	0	1
AT1G32690	0	0	0
AT1G32790	1	1	0
AT1G32860	0	0	0
AT1G32870	0	0	0
AT1G32900	0	0	0
AT1G32920	0	0	0
AT1G32930	3	3	0
AT1G32940	0	0	0
AT1G32960	0	0	0
AT1G32990	0	0	0
AT1G33030	0	0	0
AT1G33050	0	0	0
AT1G33080	1	0	1
AT1G33110	0	0	0
AT1G33120	0	0	0
AT1G33140	0	0	0
AT1G33170	2	1	1
AT1G33230	2	2	0
AT1G33240	2	1	1
AT1G33260	0	0	0
AT1G33270	2	2	0
AT1G33290	0	0	0
AT1G33330	0	0	0
AT1G33360	1	1	0
AT1G33420	0	0	0
AT1G33470	0	0	0
AT1G33520	0	0	0
AT1G33590	0	0	0
AT1G33700	0	0	0
AT1G33760	0	0	0
AT1G33780	0	0	0
AT1G33790	0	0	0
AT1G33800	0	0	0
AT1G33810	0	0	0
AT1G33980	1	1	0
AT1G33990	3	3	0
AT1G34000	2	1	1
AT1G34010	2	1	1
AT1G34030	0	0	0
AT1G34060	0	0	0
AT1G34120	0	0	0
AT1G34150	0	0	0
AT1G34190	1	1	0
AT1G34200	0	0	0
AT1G34220	0	0	0
AT1G34270	0	0	0
AT1G34300	0	0	0
AT1G34340	1	1	0
AT1G34360	0	0	0
AT1G34370	0	0	0
AT1G34380	0	0	0
AT1G34430	0	0	0
AT1G34470	2	2	0
AT1G34510	0	0	0
AT1G34570	0	0	0
AT1G34580	2	1	1
AT1G34630	0	0	0
AT1G34770	0	0	0
AT1G34780	0	0	0
AT1G35140	0	0	0
AT1G35160	0	0	0
AT1G35180	0	0	0
AT1G35190	1	1	0
AT1G35210	1	0	1
AT1G35220	2	2	0
AT1G35230	0	0	0
AT1G35260	1	1	0
AT1G35290	0	0	0
AT1G35310	0	0	0
AT1G35340	0	0	0
AT1G35430	3	2	1
AT1G35460	1	1	0
AT1G35470	0	0	0
AT1G35510	1	1	0
AT1G35550	7	6	1
AT1G35560	0	0	0
AT1G35580	0	0	0
AT1G35620	0	0	0
AT1G35670	0	0	0
AT1G35680	0	0	0
AT1G35720	0	0	0
AT1G35780	0	0	0
AT1G36050	0	0	0
AT1G36060	0	0	0
AT1G36070	0	0	0
AT1G36280	1	1	0
AT1G36310	1	1	0
AT1G36320	1	0	1
AT1G36340	0	0	0
AT1G36370	0	0	0
AT1G36390	0	0	0
AT1G36730	2	2	0
AT1G36980	0	0	0
AT1G36990	5	4	1
AT1G37130	0	0	0
AT1G38131	2	2	0
AT1G41830	0	0	0
AT1G41880	0	0	0
AT1G42440	0	0	0
AT1G42550	0	0	0
AT1G42960	0	0	0
AT1G42970	3	3	0
AT1G42990	0	0	0
AT1G43160	2	2	0
AT1G43170	0	0	0
AT1G43190	0	0	0
AT1G43560	0	0	0
AT1G43580	0	0	0
AT1G43620	4	4	0
AT1G43640	0	0	0
AT1G43650	0	0	0
AT1G43670	0	0	0
AT1G43690	3	3	0
AT1G43700	0	0	0
AT1G43710	0	0	0
AT1G43790	0	0	0
AT1G43800	0	0	0
AT1G43860	0	0	0
AT1G43890	0	0	0
AT1G44000	5	3	2
AT1G44100	1	1	0
AT1G44160	2	2	0
AT1G44170	0	0	0
AT1G44350	0	0	0
AT1G44446	0	0	0
AT1G44575	0	0	0
AT1G44750	0	0	0
AT1G44760	0	0	0
AT1G44770	0	0	0
AT1G44790	1	1	0
AT1G44800	0	0	0
AT1G44810	0	0	0
AT1G44835	0	0	0
AT1G44890	1	1	0
AT1G44910	0	0	0
AT1G44920	0	0	0
AT1G44960	0	0	0
AT1G44970	0	0	0
AT1G45000	0	0	0
AT1G45010	0	0	0
AT1G45015	0	0	0
AT1G45110	0	0	0
AT1G45130	1	1	0
AT1G45145	0	0	0
AT1G45150	0	0	0
AT1G45474	0	0	0
AT1G45688	0	0	0
AT1G45976	0	0	0
AT1G46768	0	0	0
AT1G47128	0	0	0
AT1G47200	0	0	0
AT1G47210	0	0	0
AT1G47240	0	0	0
AT1G47250	0	0	0
AT1G47260	0	0	0
AT1G47290	0	0	0
AT1G47310	4	4	0
AT1G47330	0	0	0
AT1G47340	1	0	1
AT1G47380	3	3	0
AT1G47420	0	0	0
AT1G47490	0	0	0
AT1G47510	0	0	0
AT1G47530	0	0	0
AT1G47540	0	0	0
AT1G47570	2	2	0
AT1G47600	0	0	0
AT1G47640	0	0	0
AT1G47670	0	0	0
AT1G47710	0	0	0
AT1G47720	0	0	0
AT1G47740	4	4	0
AT1G47750	0	0	0
AT1G47820	0	0	0
AT1G47830	0	0	0
AT1G47870	0	0	0
AT1G47960	0	0	0
AT1G47970	0	0	0
AT1G48020	0	0	0
AT1G48040	0	0	0
AT1G48070	0	0	0
AT1G48100	0	0	0
AT1G48130	0	0	0
AT1G48140	0	0	0
AT1G48160	3	3	0
AT1G48170	0	0	0
AT1G48175	0	0	0
AT1G48200	0	0	0
AT1G48210	0	0	0
AT1G48240	3	3	0
AT1G48270	0	0	0
AT1G48280	0	0	0
AT1G48300	1	1	0
AT1G48320	0	0	0
AT1G48325	0	0	0
AT1G48330	0	0	0
AT1G48350	0	0	0
AT1G48370	0	0	0
AT1G48380	0	0	0
AT1G48410	0	0	0
AT1G48420	0	0	0
AT1G48430	2	2	0
AT1G48440	0	0	0
AT1G48450	0	0	0
AT1G48460	1	1	0
AT1G48470	0	0	0
AT1G48480	0	0	0
AT1G48490	2	1	1
AT1G48520	1	1	0
AT1G48570	0	0	0
AT1G48600	0	0	0
AT1G48610	1	1	0
AT1G48620	0	0	0
AT1G48630	0	0	0
AT1G48690	2	2	0
AT1G48750	0	0	0
AT1G48760	1	1	0
AT1G48790	1	1	0
AT1G48830	0	0	0
AT1G48840	1	1	0
AT1G48850	1	1	0
AT1G48860	0	0	0
AT1G48900	0	0	0
AT1G48920	0	0	0
AT1G48930	0	0	0
AT1G48990	0	0	0
AT1G49000	0	0	0
AT1G49030	0	0	0
AT1G49050	0	0	0
AT1G49130	0	0	0
AT1G49140	0	0	0
AT1G49160	1	0	1
AT1G49200	0	0	0
AT1G49210	0	0	0
AT1G49230	0	0	0
AT1G49240	0	0	0
AT1G49300	0	0	0
AT1G49310	0	0	0
AT1G49320	0	0	0
AT1G49350	0	0	0
AT1G49360	0	0	0
AT1G49400	0	0	0
AT1G49430	0	0	0
AT1G49450	1	1	0
AT1G49480	4	4	0
AT1G49500	0	0	0
AT1G49510	1	1	0
AT1G49520	0	0	0
AT1G49570	0	0	0
AT1G49580	2	2	0
AT1G49590	0	0	0
AT1G49630	0	0	0
AT1G49660	0	0	0
AT1G49670	0	0	0
AT1G49710	0	0	0
AT1G49720	0	0	0
AT1G49730	0	0	0
AT1G49740	4	4	0
AT1G49750	0	0	0
AT1G49760	0	0	0
AT1G49820	0	0	0
AT1G49840	0	0	0
AT1G49850	0	0	0
AT1G49860	0	0	0
AT1G49880	0	0	0
AT1G49890	2	1	1
AT1G49950	1	1	0
AT1G49960	0	0	0
AT1G49970	1	1	0
AT1G49975	0	0	0
AT1G50010	0	0	0
AT1G50020	1	1	0
AT1G50030	2	2	0
AT1G50040	0	0	0
AT1G50120	4	4	0
AT1G50170	1	1	0
AT1G50200	3	3	0
AT1G50250	0	0	0
AT1G50260	1	0	1
AT1G50280	1	0	1
AT1G50290	2	2	0
AT1G50300	1	0	1
AT1G50320	1	0	1
AT1G50370	1	1	0
AT1G50380	0	0	0
AT1G50410	1	1	0
AT1G50420	0	0	0
AT1G50430	0	0	0
AT1G50450	0	0	0
AT1G50460	4	4	0
AT1G50480	1	1	0
AT1G50490	0	0	0
AT1G50510	0	0	0
AT1G50520	0	0	0
AT1G50560	0	0	0
AT1G50570	0	0	0
AT1G50610	0	0	0
AT1G50630	0	0	0
AT1G50660	4	2	2
AT1G50670	0	0	0
AT1G50710	1	1	0
AT1G50740	1	1	0
AT1G50840	0	0	0
AT1G50920	0	0	0
AT1G50940	0	0	0
AT1G51060	0	0	0
AT1G51070	0	0	0
AT1G51090	0	0	0
AT1G51130	0	0	0
AT1G51140	0	0	0
AT1G51160	0	0	0
AT1G51190	0	0	0
AT1G51200	0	0	0
AT1G51250	0	0	0
AT1G51340	2	0	2
AT1G51350	0	0	0
AT1G51355	0	0	0
AT1G51360	0	0	0
AT1G51370	0	0	0
AT1G51380	0	0	0
AT1G51400	0	0	0
AT1G51440	0	0	0
AT1G51450	0	0	0
AT1G51500	0	0	0
AT1G51510	0	0	0
AT1G51520	1	1	0
AT1G51560	0	0	0
AT1G51580	0	0	0
AT1G51590	1	1	0
AT1G51600	1	0	1
AT1G51610	1	1	0
AT1G51650	0	0	0
AT1G51660	0	0	0
AT1G51680	0	0	0
AT1G51690	0	0	0
AT1G51710	0	0	0
AT1G51720	2	1	1
AT1G51730	0	0	0
AT1G51740	0	0	0
AT1G51745	2	2	0
AT1G51760	0	0	0
AT1G51805	1	1	0
AT1G51950	1	1	0
AT1G51980	0	0	0
AT1G52030	0	0	0
AT1G52040	0	0	0
AT1G52070	0	0	0
AT1G52080	6	6	0
AT1G52100	0	0	0
AT1G52120	0	0	0
AT1G52140	0	0	0
AT1G52150	9	9	0
AT1G52160	0	0	0
AT1G52190	0	0	0
AT1G52200	0	0	0
AT1G52220	0	0	0
AT1G52230	0	0	0
AT1G52280	0	0	0
AT1G52300	0	0	0
AT1G52310	5	5	0
AT1G52320	0	0	0
AT1G52340	1	1	0
AT1G52380	1	1	0
AT1G52400	0	0	0
AT1G52410	0	0	0
AT1G52420	5	5	0
AT1G52510	0	0	0
AT1G52520	0	0	0
AT1G52540	1	1	0
AT1G52550	0	0	0
AT1G52590	0	0	0
AT1G52600	0	0	0
AT1G52630	0	0	0
AT1G52650	0	0	0
AT1G52670	0	0	0
AT1G52690	0	0	0
AT1G52720	0	0	0
AT1G52730	0	0	0
AT1G52740	0	0	0
AT1G52750	1	1	0
AT1G52760	0	0	0
AT1G52770	3	3	0
AT1G52830	0	0	0
AT1G52870	0	0	0
AT1G52880	1	1	0
AT1G52890	0	0	0
AT1G52910	0	0	0
AT1G52930	0	0	0
AT1G53030	0	0	0
AT1G53050	8	8	0
AT1G53090	3	2	1
AT1G53100	2	2	0
AT1G53110	2	2	0
AT1G53130	0	0	0
AT1G53160	0	0	0
AT1G53170	1	1	0
AT1G53180	0	0	0
AT1G53190	1	0	1
AT1G53210	2	2	0
AT1G53230	3	2	1
AT1G53240	0	0	0
AT1G53280	0	0	0
AT1G53290	0	0	0
AT1G53300	1	1	0
AT1G53310	0	0	0
AT1G53320	0	0	0
AT1G53380	1	1	0
AT1G53400	1	1	0
AT1G53450	1	1	0
AT1G53460	1	1	0
AT1G53500	1	1	0
AT1G53510	0	0	0
AT1G53530	0	0	0
AT1G53540	0	0	0
AT1G53560	0	0	0
AT1G53570	2	2	0
AT1G53580	0	0	0
AT1G53590	1	1	0
AT1G53625	0	0	0
AT1G53650	1	1	0
AT1G53710	0	0	0
AT1G53730	0	0	0
AT1G53750	0	0	0
AT1G53770	0	0	0
AT1G53800	2	1	1
AT1G53830	0	0	0
AT1G53840	0	0	0
AT1G53850	0	0	0
AT1G53860	0	0	0
AT1G53870	0	0	0
AT1G53885	0	0	0
AT1G53910	0	0	0
AT1G54010	0	0	0
AT1G54020	6	6	0
AT1G54030	0	0	0
AT1G54040	3	3	0
AT1G54050	0	0	0
AT1G54060	1	1	0
AT1G54080	0	0	0
AT1G54090	0	0	0
AT1G54095	3	3	0
AT1G54100	0	0	0
AT1G54120	0	0	0
AT1G54150	0	0	0
AT1G54160	2	2	0
AT1G54170	0	0	0
AT1G54210	0	0	0
AT1G54220	0	0	0
AT1G54250	0	0	0
AT1G54270	0	0	0
AT1G54290	0	0	0
AT1G54310	1	0	1
AT1G54320	0	0	0
AT1G54330	0	0	0
AT1G54350	2	2	0
AT1G54360	7	2	5
AT1G54380	0	0	0
AT1G54390	1	0	1
AT1G54410	0	0	0
AT1G54460	1	1	0
AT1G54490	0	0	0
AT1G54500	3	3	0
AT1G54510	0	0	0
AT1G54520	1	0	1
AT1G54570	0	0	0
AT1G54575	0	0	0
[truncated: 10,130 more rows]
